# Supplementary material for: Optimization of conditions for in vitro modeling of subgingival normobiosis and dysbiosis
Source: Front Microbiol. 2022 Nov 3;13:1031029. doi: 10.3389/fmicb.2022.1031029 (PMC9670125; doi:10.3389/fmicb.2022.1031029)
Supplement: Supplementary file 3 [file Data_Sheet_1.ZIP]

Archive with 6 entries (6 files):
- Supplementary File 1. Phyla relabun & detection frequencies.xlsx
- Supplementary File 2. Genera relabun & detection frequencies.xlsx
- Supplementary File 3. Species relabun & detection frequencies.xlsx
- Supplementary File 4. Phyla by study variables (MaAslin).xlsx
- Supplementary File 5. Genera by study variables (MaAslin).xlsx
- Supplementary File 6. Species by study variables (MaAslin).xlsx
