# Supplementary material for: Optimization of conditions for in vitro modeling of subgingival normobiosis and dysbiosis
Source: Front Microbiol. 2022 Nov 3;13:1031029. doi: 10.3389/fmicb.2022.1031029 (PMC9670125; doi:10.3389/fmicb.2022.1031029)
Supplement: Supplementary file 3 [file Data_Sheet_1.ZIP › Supplementary File 1. Phyla relabun & detection frequencies.xlsx]

## Sheet: relative abundance
Experiment number	Experiment1	Experiment1	Experiment1	Experiment1	Experiment1	Experiment1	Experiment1	Experiment1	Experiment1	Experiment1	Experiment1	Experiment1	Experiment1	Experiment1	Experiment1	Experiment1	Experiment1	Experiment1	Experiment1	Experiment1	Experiment1	Experiment1	Experiment1	Experiment1	Experiment1	Experiment1	Experiment1	Experiment1	Experiment1	Experiment1	Experiment1	Experiment1	Experiment1	Experiment1	Experiment1	Experiment1	Experiment1	Experiment1	Experiment1	Experiment1	Experiment1	Experiment1	Experiment1	Experiment1	Experiment1	Experiment1	Experiment1	Experiment1	Experiment1
Serum concentration	5%_serum	1%_serum	1%_serum	1%_serum	5%_serum	5%_serum	5%_serum	3.5%_serum	3.5%_serum	3.5%_serum	2% _serum	5%_serum	2% _serum	2% _serum	1%_serum	1%_serum	1%_serum	5%_serum	5%_serum	5%_serum	3.5%_serum	5%_serum	3.5%_serum	2% _serum	2% _serum	2% _serum	1%_serum	1%_serum	1%_serum	5%_serum	5%_serum	5%_serum	3.5%_serum	3.5%_serum	3.5%_serum	3.5%_serum	2% _serum	2% _serum	2% _serum	1%_serum	1%_serum	1%_serum	3.5%_serum	3.5%_serum	2% _serum	2% _serum	2% _serum	5%_serum	1%_serum
Shaking condition	Non-shaking	Non-shaking	Non-shaking	Non-shaking	Non-shaking	Non-shaking	Non-shaking	Non-shaking	Non-shaking	Non-shaking	Non-shaking	Non-shaking	Non-shaking	Non-shaking	Non-shaking	Non-shaking	Non-shaking	Shaking	Shaking	Shaking	Shaking	Non-shaking	Shaking	Shaking	Shaking	Shaking	Shaking	Shaking	Shaking	Shaking	Shaking	Shaking	Non-shaking	Shaking	Shaking	Shaking	Shaking	Shaking	Shaking	Shaking	Shaking	Shaking	Non-shaking	Non-shaking	Non-shaking	Non-shaking	Non-shaking	Non-shaking	Non-shaking
Health status	Health	Health	Health	Health	Perio	Perio	Perio	Perio	Perio	Perio	Perio	Health	Perio	Perio	Perio	Perio	Perio	Health	Health	Health	Health	Health	Health	Health	Health	Health	Health	Health	Health	Perio	Perio	Perio	Health	Perio	Perio	Perio	Perio	Perio	Perio	Perio	Perio	Perio	Health	Health	Health	Health	Health	Health	Health
Time point	Day4	Day4	Day4	Day4	Day4	Day4	Day4	Day4	Day4	Day4	Day4	Day4	Day4	Day4	Day4	Day4	Day4	Day4	Day4	Day4	Day4	Day4	Day4	Day4	Day4	Day4	Day4	Day4	Day4	Day4	Day4	Day4	Day4	Day4	Day4	Day4	Day4	Day4	Day4	Day4	Day4	Day4	Day4	Day4	Day4	Day4	Day4	Day7	Day7
Sample ID	A1	A10	A11	A12	A13	A14	A15	A16	A17	A18	A19	A2	A20	A21	A22	A23	A24	A25	A26	A27	A29	A3	A30	A31	A32	A33	A34	A35	A36	A37	A38	A39	A4	A40	A41	A42	A43	A44	A45	A46	A47	A48	A5	A6	A7	A8	A9	B1	B10
Actinobacteria	0.000359066	0.000242974	0	0.000139645	0.00181702	0.0021584	0.00188348	0.00285775	0.00259768	0.00302327	0.00194485	0	0.00189753	0.00269179	0.0023279	0.00130428	0.00119016	0.00127566	0.000796495	0.00104384	0	0.00105857	0.00137586	8.8269e-05	0.000284091	0.00236674	0.000609446	0.000516796	0.000397393	0.00344135	0.00192639	0.00641026	0	0.00377772	0.00278219	0.00191636	0.00223442	0.0019041	0.00190799	0.00159642	0.00387852	0.00209657	5.92031e-05	0	0	0.000122895	0	0.00277906	0.00132188
Bacteroidetes	0.2845	0.175589	0.265415	0.202206	0.753527	0.761736	0.786288	0.748307	0.74402	0.708571	0.789053	0.169884	0.768606	0.747828	0.625208	0.73431	0.707088	0.220457	0.207885	0.14231	0.16321	0.21442	0.128831	0.19225	0.150852	0.17874	0.187608	0.197785	0.21642	0.730427	0.732232	0.633974	0.265995	0.684499	0.72347	0.648405	0.789581	0.828977	0.795527	0.716369	0.66674	0.694473	0.237109	0.315967	0.163666	0.162222	0.172761	0.150069	0.252479
Chloroflexi	0	0	0	0	0	0	0	0	0	0	0	0	0	0	0	0	0	0	0	0	0	0	0	0	0	0	0	0	0	0	0	0	0	0	0	0	0	0	0	0	0	0	0	0	0	0	0	0	0
Firmicutes	0.541472	0.446586	0.416178	0.460411	0.0702223	0.0777025	0.0729533	0.0979043	0.100985	0.10012	0.0963395	0.61036	0.116698	0.110975	0.201862	0.147384	0.144538	0.472225	0.484269	0.343424	0.250379	0.490002	0.279049	0.504281	0.593608	0.493826	0.386795	0.390845	0.360118	0.089762	0.0884112	0.093109	0.435855	0.130027	0.120231	0.190734	0.103741	0.107149	0.0946576	0.160175	0.196487	0.18075	0.535907	0.487515	0.448822	0.579698	0.546677	0.422263	0.343688
Fusobacteria	0.162298	0.370535	0.313984	0.331239	0.169944	0.154146	0.13674	0.147544	0.147094	0.18442	0.107036	0.207207	0.107949	0.131286	0.157466	0.107488	0.134356	0.299896	0.291916	0.497912	0.56348	0.281934	0.574734	0.301704	0.252131	0.32126	0.42255	0.406275	0.42068	0.171781	0.172057	0.256891	0.289404	0.174385	0.150238	0.151392	0.0958887	0.0566903	0.10017	0.114198	0.121186	0.109276	0.220472	0.190174	0.3835	0.254639	0.273887	0.419176	0.395638
Proteobacteria	0.0100539	0.00664129	0.0043333	0.00579528	0.00181702	0.00209845	0.000878955	0.00116427	0.00173179	0.00105463	0.00111134	0.00900901	0.000843348	0.00208002	0.00282674	0.00145773	0.00290928	0.0052186	0.0125448	0.0146138	0.0214129	0.0112915	0.0146341	0.0014123	0.00284091	0.00339576	0.00223464	0.00428202	0.0022254	0.0014339	0.00202778	0.00320513	0.00791403	0.00121862	0.000298092	0.000789088	0.00102145	0.000605851	0.00137799	0.00117071	0.00146359	0.00171537	0.00580191	0.00526387	0.00401193	0.00294949	0.00647604	0.00432299	0.00409782
Saccharibacteria(TM7)	0	0	0	0	0	0	0	0	0	0	0	0	0	0	0	0	0	0	0	0	0	0	0	0	0	0	0	0	0	0	0	0	0	0	0	0	0	0	0	0	0	0	0	0	0	0	0	0	0
Spirochaetes	0.00131658	0.000161983	9.02772e-05	0.000139645	0.00171013	0.00149889	0.00050226	0.00158764	0.00259768	0.00239049	0.00347295	0.002574	0.00231921	0.00367062	0.00931161	0.00667485	0.00833113	0.000811782	0.00238949	0.000695894	0.000337211	0.00117619	0.000625391	0.000264807	0.000284091	0.000411607	0.000101574	0.000295312	0.000158957	0.00258102	0.00294028	0.00416667	0.000499833	0.00572752	0.00268283	0.00574907	0.00689479	0.00372165	0.00551198	0.00617284	0.0090011	0.0106099	0.000651234	0.000809826	0	0.000245791	9.96314e-05	0.000926355	0.000132188
Synergistetes	0	0.000242974	0	6.98227e-05	0.00096195	0.000659512	0.00075339	0.000635055	0.000974131	0.000421852	0.00104188	0.000965251	0.0016867	0.00146825	0.000997672	0.001381	0.00158688	0.000115969	0.000199124	0	0.00118024	0.000117619	0.000750469	0	0	0	0.000101574	0	0	0.000573559	0.000405556	0.00224359	0.000333222	0.000365586	0.000298092	0.00101454	0.000638407	0.000952051	0.000847997	0.000319285	0.00124405	0.00108005	0	0.000269942	0	0.000122895	9.96314e-05	0.000463177	0.00264375
[truncated: 341 more columns]

## Sheet: detection
Experiment number	Experiment1	Experiment1	Experiment1	Experiment1	Experiment1	Experiment1	Experiment1	Experiment1	Experiment1	Experiment1	Experiment1	Experiment1	Experiment1	Experiment1	Experiment1	Experiment1	Experiment1	Experiment1	Experiment1	Experiment1	Experiment1	Experiment1	Experiment1	Experiment1	Experiment1	Experiment1	Experiment1	Experiment1	Experiment1	Experiment1	Experiment1	Experiment1	Experiment1	Experiment1	Experiment1	Experiment1	Experiment1	Experiment1	Experiment1	Experiment1	Experiment1	Experiment1	Experiment1	Experiment1	Experiment1	Experiment1	Experiment1	Experiment1	Experiment1
Serum concentration	5%_serum	1%_serum	1%_serum	1%_serum	5%_serum	5%_serum	5%_serum	3.5%_serum	3.5%_serum	3.5%_serum	2% _serum	5%_serum	2% _serum	2% _serum	1%_serum	1%_serum	1%_serum	5%_serum	5%_serum	5%_serum	3.5%_serum	5%_serum	3.5%_serum	2% _serum	2% _serum	2% _serum	1%_serum	1%_serum	1%_serum	5%_serum	5%_serum	5%_serum	3.5%_serum	3.5%_serum	3.5%_serum	3.5%_serum	2% _serum	2% _serum	2% _serum	1%_serum	1%_serum	1%_serum	3.5%_serum	3.5%_serum	2% _serum	2% _serum	2% _serum	5%_serum	1%_serum
Shaking condition	Non-shaking	Non-shaking	Non-shaking	Non-shaking	Non-shaking	Non-shaking	Non-shaking	Non-shaking	Non-shaking	Non-shaking	Non-shaking	Non-shaking	Non-shaking	Non-shaking	Non-shaking	Non-shaking	Non-shaking	Shaking	Shaking	Shaking	Shaking	Non-shaking	Shaking	Shaking	Shaking	Shaking	Shaking	Shaking	Shaking	Shaking	Shaking	Shaking	Non-shaking	Shaking	Shaking	Shaking	Shaking	Shaking	Shaking	Shaking	Shaking	Shaking	Non-shaking	Non-shaking	Non-shaking	Non-shaking	Non-shaking	Non-shaking	Non-shaking
Health status	Health	Health	Health	Health	Perio	Perio	Perio	Perio	Perio	Perio	Perio	Health	Perio	Perio	Perio	Perio	Perio	Health	Health	Health	Health	Health	Health	Health	Health	Health	Health	Health	Health	Perio	Perio	Perio	Health	Perio	Perio	Perio	Perio	Perio	Perio	Perio	Perio	Perio	Health	Health	Health	Health	Health	Health	Health
Time point	Day4	Day4	Day4	Day4	Day4	Day4	Day4	Day4	Day4	Day4	Day4	Day4	Day4	Day4	Day4	Day4	Day4	Day4	Day4	Day4	Day4	Day4	Day4	Day4	Day4	Day4	Day4	Day4	Day4	Day4	Day4	Day4	Day4	Day4	Day4	Day4	Day4	Day4	Day4	Day4	Day4	Day4	Day4	Day4	Day4	Day4	Day4	Day7	Day7
Sample ID	A1	A10	A11	A12	A13	A14	A15	A16	A17	A18	A19	A2	A20	A21	A22	A23	A24	A25	A26	A27	A29	A3	A30	A31	A32	A33	A34	A35	A36	A37	A38	A39	A4	A40	A41	A42	A43	A44	A45	A46	A47	A48	A5	A6	A7	A8	A9	B1	B10
Actinobacteria	1	1	0	1	1	1	1	1	1	1	1	0	1	1	1	1	1	1	1	1	0	1	1	1	1	1	1	1	1	1	1	1	0	1	1	1	1	1	1	1	1	1	1	0	0	1	0	1	1
Bacteroidetes	1	1	1	1	1	1	1	1	1	1	1	1	1	1	1	1	1	1	1	1	1	1	1	1	1	1	1	1	1	1	1	1	1	1	1	1	1	1	1	1	1	1	1	1	1	1	1	1	1
Chloroflexi	0	0	0	0	0	0	0	0	0	0	0	0	0	0	0	0	0	0	0	0	0	0	0	0	0	0	0	0	0	0	0	0	0	0	0	0	0	0	0	0	0	0	0	0	0	0	0	0	0
Firmicutes	1	1	1	1	1	1	1	1	1	1	1	1	1	1	1	1	1	1	1	1	1	1	1	1	1	1	1	1	1	1	1	1	1	1	1	1	1	1	1	1	1	1	1	1	1	1	1	1	1
Fusobacteria	1	1	1	1	1	1	1	1	1	1	1	1	1	1	1	1	1	1	1	1	1	1	1	1	1	1	1	1	1	1	1	1	1	1	1	1	1	1	1	1	1	1	1	1	1	1	1	1	1
Proteobacteria	1	1	1	1	1	1	1	1	1	1	1	1	1	1	1	1	1	1	1	1	1	1	1	1	1	1	1	1	1	1	1	1	1	1	1	1	1	1	1	1	1	1	1	1	1	1	1	1	1
Saccharibacteria(TM7)	0	0	0	0	0	0	0	0	0	0	0	0	0	0	0	0	0	0	0	0	0	0	0	0	0	0	0	0	0	0	0	0	0	0	0	0	0	0	0	0	0	0	0	0	0	0	0	0	0
Spirochaetes	1	1	1	1	1	1	1	1	1	1	1	1	1	1	1	1	1	1	1	1	1	1	1	1	1	1	1	1	1	1	1	1	1	1	1	1	1	1	1	1	1	1	1	1	0	1	1	1	1
Synergistetes	0	1	0	1	1	1	1	1	1	1	1	1	1	1	1	1	1	1	1	0	1	1	1	0	0	0	1	0	0	1	1	1	1	1	1	1	1	1	1	1	1	1	0	1	0	1	1	1	1
[truncated: 341 more columns]
