# Supplementary material for: Optimization of conditions for in vitro modeling of subgingival normobiosis and dysbiosis
Source: Front Microbiol. 2022 Nov 3;13:1031029. doi: 10.3389/fmicb.2022.1031029 (PMC9670125; doi:10.3389/fmicb.2022.1031029)
Supplement: Supplementary file 3 [file Data_Sheet_1.ZIP › Supplementary File 3. Species relabun & detection frequencies.xlsx]

## Sheet: Relative abundance
Experiment number	Experiment1	Experiment1	Experiment1	Experiment1	Experiment1	Experiment1	Experiment1	Experiment1	Experiment1	Experiment1	Experiment1	Experiment1	Experiment1	Experiment1	Experiment1	Experiment1	Experiment1	Experiment1	Experiment1	Experiment1	Experiment1	Experiment1	Experiment1	Experiment1	Experiment1	Experiment1	Experiment1	Experiment1	Experiment1	Experiment1	Experiment1	Experiment1	Experiment1	Experiment1	Experiment1	Experiment1	Experiment1	Experiment1	Experiment1	Experiment1	Experiment1	Experiment1	Experiment1	Experiment1	Experiment1	Experiment1	Experiment1	Experiment1	Experiment1
Serum concentration	5%_serum	1%_serum	1%_serum	1%_serum	5%_serum	5%_serum	5%_serum	3.5%_serum	3.5%_serum	3.5%_serum	2% _serum	5%_serum	2% _serum	2% _serum	1%_serum	1%_serum	1%_serum	5%_serum	5%_serum	5%_serum	3.5%_serum	5%_serum	3.5%_serum	2% _serum	2% _serum	2% _serum	1%_serum	1%_serum	1%_serum	5%_serum	5%_serum	5%_serum	3.5%_serum	3.5%_serum	3.5%_serum	3.5%_serum	2% _serum	2% _serum	2% _serum	1%_serum	1%_serum	1%_serum	3.5%_serum	3.5%_serum	2% _serum	2% _serum	2% _serum	5%_serum	1%_serum
Shaking condition	Non-shaking	Non-shaking	Non-shaking	Non-shaking	Non-shaking	Non-shaking	Non-shaking	Non-shaking	Non-shaking	Non-shaking	Non-shaking	Non-shaking	Non-shaking	Non-shaking	Non-shaking	Non-shaking	Non-shaking	Shaking	Shaking	Shaking	Shaking	Non-shaking	Shaking	Shaking	Shaking	Shaking	Shaking	Shaking	Shaking	Shaking	Shaking	Shaking	Non-shaking	Shaking	Shaking	Shaking	Shaking	Shaking	Shaking	Shaking	Shaking	Shaking	Non-shaking	Non-shaking	Non-shaking	Non-shaking	Non-shaking	Non-shaking	Non-shaking
Health status	Health	Health	Health	Health	Perio	Perio	Perio	Perio	Perio	Perio	Perio	Health	Perio	Perio	Perio	Perio	Perio	Health	Health	Health	Health	Health	Health	Health	Health	Health	Health	Health	Health	Perio	Perio	Perio	Health	Perio	Perio	Perio	Perio	Perio	Perio	Perio	Perio	Perio	Health	Health	Health	Health	Health	Health	Health
Time point	Day4	Day4	Day4	Day4	Day4	Day4	Day4	Day4	Day4	Day4	Day4	Day4	Day4	Day4	Day4	Day4	Day4	Day4	Day4	Day4	Day4	Day4	Day4	Day4	Day4	Day4	Day4	Day4	Day4	Day4	Day4	Day4	Day4	Day4	Day4	Day4	Day4	Day4	Day4	Day4	Day4	Day4	Day4	Day4	Day4	Day4	Day4	Day7	Day7
#OTU ID	A1	A10	A11	A12	A13	A14	A15	A16	A17	A18	A19	A2	A20	A21	A22	A23	A24	A25	A26	A27	A29	A3	A30	A31	A32	A33	A34	A35	A36	A37	A38	A39	A4	A40	A41	A42	A43	A44	A45	A46	A47	A48	A5	A6	A7	A8	A9	B1	B10
Actinomyces cardiffensis	0	0	0	0	0	0	0	0	0	0	0	0	0	0	0	0	0	0	0	0	0	0	0	0	0	0	0	0	0	0	0	0	0	0	0	0	0	0	0	0	0	0	0	0	0	0	0	0	0
Actinomyces sp._oral_taxon_180	0	0	0	0	0	0	0	0.000211685	0	0	0	0	0.000105419	0.000122354	0	0	0	0	0	0	0	0	0	0	0	0	0	0	0	0	0	0	0	0	0	0	0	0	0	0	0	0	0	0	0	0	0	0.000154392	0
Rothia aeria	0	0	0	0	0	0	0	0	0	0	0	0	0	0	0	0	0	0	0	0	0	0	0	0	0	0	0	0	0	0	0	0	0	0	0	0	0	0	0	0	0	0	0	0	0	0	0	0	0
Rothia dentocariosa	0	0	0	0	0	0	0	0	0	0	0	0	0	0	0	0	0	0	0	0	0	0	0	0	0	0	0	0	0	0	0	0	0	0	0	0	0	0	0	0	0	0	0	0	0	0	0	0	0
Rothia mucilaginosa	0	0	0	0	0	0	0	0	0	0	0	0	0	0	0	0	0	0	0	0	0	0	0	0	0	0	0	0	0	0	0	0	0	0	0	0	0	0	0	0	0	0	0	0	0	0	0	0	0
Corynebacterium matruchotii	0	0	0	0	0	0	0	0	0	0	0	0	0	0	0	0	0	0	0	0	0	0	0	0	0	0	0	0	0	0	0	0	0	0	0	0	0	0	0	0	0	0	0	0	0	0	0	0	0
Atopobium parvulum	0.000359066	0.000242974	0	6.98227e-05	0.00106883	0.00143894	0.00050226	0.00084674	0.00162355	0.00105463	0.00131972	0	0.0011596	0.0015906	0.00149651	0.000383612	0.000528961	0.000811782	0.000597372	0.000869868	0	0.000117619	0.000875547	8.8269e-05	0.000284091	0.00226384	0.000609446	0.000442968	0.000397393	0.00229424	0.00111528	0.00352564	0	0.00194979	0.00119237	0.000450907	0.00127681	0.0001731	0.000741997	0.000957854	0.00153677	0.00114358	5.92031e-05	0	0	0.000122895	0	0.00169832	0.00118969
Atopobium rimae	0	0	0	0	0.000748183	0.000539601	0.00138122	0.00179932	0.000974131	0.00196864	0.000555671	0	0.000527093	0.000734125	0.000498836	0.000843947	0.000661201	0.000231938	0	0	0	0.000117619	0.000375235	0	0	0.000102902	0	0	0	0.00114712	0.000709723	0.00288462	0	0.00182793	0.00129173	0.00135272	0.000893769	0.00164445	0.001166	0.00063857	0.00212221	0.000825921	0	0	0	0	0	0.000926355	0
Atopobium sp._oral_taxon_199	0	0	0	6.98227e-05	0	0.000179867	0	0	0	0	6.94589e-05	0	0.000105419	0.000244708	0.000332557	7.67224e-05	0	0.000231938	0.000199124	0.000173974	0	0.000823336	0.000125078	0	0	0	0	0	0	0	0.000101389	0	0	0	0.000298092	0.000112727	0	8.65501e-05	0	0	0.000219539	0.000127065	0	0	0	0	0	0	0.000132188
Atopobium sp._oral_taxon_416	0	0	0	0	0	0	0	0	0	0	0	0	0	0	0	0	0	0	0	0	0	0	0	0	0	0	0	0	0	0	0	0	0	0	0	0	0	0	0	0	0	0	0	0	0	0	0	0	0
Slackia exigua	0	0	0	0	0	0	0	0	0	0	0	0	0	0	0	0	0	0	0	0	0	0	0	0	0	0	0	7.3828e-05	0	0	0	0	0	0	0	0	6.38407e-05	0	0	0	0	0	0	0	0	0	0	0	0
Cryptobacterium curtum	0	0	0	0	0	0	0	0	0	0	0	0	0	0	0	0	0	0	0	0	0	0	0	0	0	0	0	0	0	0	0	0	0	0	0	0	0	0	0	0	0	0	0	0	0	0	0	0	0
Bacteroidetes_[G-3] sp._oral_taxon_280	0	0	0	0	0.000106883	5.99556e-05	0.00025113	0	0.000108237	0.000140617	0.000208377	0	0.000316256	0.000244708	0.000332557	0.00030689	0.000528961	0	0	0	0	0	0	0	0	0	0	0	0	0.000430169	0	0.000480769	0	0.000243724	0.000198728	0	0.000127681	8.65501e-05	0.000106	0.000319285	0.000804976	0.000635324	0	0	0	0	0	0	0
Bacteroidetes_[G-3] sp._oral_taxon_436	0	0	0	0	0	5.99556e-05	0.000125565	0	0	0	0	0	0	0	0.000166279	7.67224e-05	0	0	0	0	0	0	0	0	0	0	0	0	0	0.000286779	0.000101389	0.000320513	0	0.000121862	0.000198728	0	0	0	0	0	0	0	0	0	0	0	0	0	0
Bacteroidetes_[G-5] sp._oral_taxon_511	0	0	0	0	0	0	0	0	0	0	0	0	0	0.000122354	0	7.67224e-05	0	0	0	0	0	0	0	0	0	0	0	0	0	0.00014339	0	0.000320513	0	0.000243724	0	0.000112727	0	0	0	0	0	0	0	0	0	0	0	0	0
Bacteroidaceae_[G-1] sp._oral_taxon_272	0	0	0	0	0	5.99556e-05	0	0	0	0	0	0	0	0	0	0	0	0	0	0	0	0	0	0	0	0	0	0	0	0	0	0	0	0	0	0	0	0	0	0	7.31797e-05	0	0	0	0	0	0	0	0
Bacteroides heparinolyticus	0	0	0	0	0	0	0	0	0.000108237	0	0	0	0	0	0	0	0	0	0	0	0	0	0	0	0	0	0	0	0	0	0	0	0	0	0	0	0	0	0	0	0	0	0	0	0	0	0	0	0
Bacteroides pyogenes_nov_83.499%	0	0	0	0	0	0	0	0	0	0	0	0	0	0	0	0	0	0	0	0	0	0	0	0	0	0	0	0	0	0	0	0	0	0	0	0	0	0	0	0	0	0	0	0	0	0	0	0	0
Bacteroides zoogleoformans	0	0	9.02772e-05	0	0.0116503	0.0103124	0.00715721	0.0099492	0.0172097	0.0155382	0.0133361	0	0.0108581	0.0119907	0.0222813	0.0216357	0.0339857	0	0	0	0	0	0	0	0	0	0	0	0	0.0144824	0.0144986	0.0142628	0	0.0164514	0.0153021	0.0214181	0.0188968	0.0125498	0.0173839	0.0189442	0.0224662	0.0190597	0	0	0	0	0	0	0
Bacteroides zoogleoformans_nov_96.945%	0	0	0	0	0	0	0	0	0	0	0	0	0	0	0	0	0	0	0	0	0	0	0	0	0	0	0	0	0	0	0	0	0	0	0	0	0	0	0	0	0	0	0	0	0	0	0	0	0
Bacteroidales_[G-2] sp._oral_taxon_274	0.000239378	0	9.02772e-05	0.000279291	0.000534416	0.000719468	0.000125565	0.00137595	0.00162355	0.00175772	0.00104188	0.000482625	0.00105419	0.00146825	0.00182907	0.001381	0.00238032	0.000927751	0.000398248	0.000695894	0.000168606	0.000352858	0.000250156	0	0.000142045	0.000823215	0.000101574	0.000221484	0.000158957	0.0014339	0.000912501	0.00144231	0.000166611	0.00207165	0.00188792	0.00135272	0.000829928	0.00025965	0.000635997	0.00170285	0.00153677	0.000571792	0.00112486	0.000269942	0	0	0.000199263	0.0081828	0.00158625
Porphyromonas catoniae	0.000598444	0.000971896	0.00063194	0	0.00716118	0.00437676	0.00339026	0.00560965	0.00562831	0.00302327	0.0035424	0.000482625	0.00611427	0.00330356	0.00615231	0.00253184	0.00357048	0.00139163	0.00219036	0.00226166	0	0.00105857	0	0	0.000426136	0	0	0	7.94786e-05	0.00387152	0.00395417	0.00224359	0	0.00402145	0.00576312	0.00484726	0.00248979	0.00216375	0.00158999	0.00510856	0.00424442	0.00832274	0.00159848	0.00256445	0	0	0	0.00108075	0.00132188
Porphyromonas endodontalis	0.000119689	0	0	0	0	0	0.000125565	0	0	0	0	0	0	0	0	0.000230167	0	0.000115969	0	0	0	0	0	0	0	0	0	0	0	0.000573559	0.000506945	0.000160256	0	0.000121862	0	0.000563634	0	0	0	0	0	6.35324e-05	0	0	0	0	0	0	0
Porphyromonas endodontalis_nov_97.972%	0	0	0	0	0	0	0	0	0	0	0	0	0	0	0	0	0	0	0	0	0	0	0	0	0	0	0	0	0	0	0	0	0	0	0	0	0	0	0	0	0	0	0	0	0	0	0	0	0
Porphyromonas gingivalis	0.000119689	0	0	0	0.0526935	0.0511422	0.0441989	0.0294242	0.057582	0.0438726	0.00812669	0.00032175	0.0112798	0.0130919	0.00498836	0.00521712	0.00925681	0.000347907	0	0	0	0	0	0	0	0	0	0	0	0.0576427	0.0398459	0.0291667	0.000166611	0.0431392	0.0316971	0.0535453	0.0118105	0.0118574	0.010176	0.00521499	0.00607391	0.00775095	0	0.000269942	0	0	0	0	0
Porphyromonas multispecies_spp18_2	0.000119689	0.000161983	9.02772e-05	0.000139645	0	0	0	0	0	0	0	0	0	0	0	0	0	0.000347907	0.000398248	0.000173974	0	0	0.000125078	0.000441345	0.000852273	0.000617411	0.000304723	0.000516796	0.000158957	0	0	0	8.33056e-05	0	0	0	0	0	0	0	0	0	0	0	0.00061722	0.000860268	9.96314e-05	0	0.000793126
Porphyromonas sp._Oral_Taxon_B43	0	8.09913e-05	0	0	0	0	0	0	0	0	0	0	0	0	0.000166279	7.67224e-05	0	0	0	0	0	0	0	0	0	0	0	0	0	0	0.000101389	0.000160256	0	0	0	0.000112727	0	8.65501e-05	0	0	0.000146359	6.35324e-05	0	0	0	0	0	0	0
Porphyromonas sp._oral_taxon_275	0	0.00153884	0.000180554	0.00272308	0.000534416	0.000599556	0.000376695	0.000529213	0.000541184	0.00105463	0.000277836	0	0.00263546	0.00061177	0.000498836	0.000383612	0.00013224	0	0.000597372	0.00104384	0	0	0.00787992	0.00432518	0.00355114	0.000514509	0.00416455	0.00361757	0.00103322	0.00215085	0.000304167	0.000641026	8.33056e-05	0.00121862	0.0013911	0.00225454	0.000638407	0.000519301	0.000211999	0.00149	0.00175631	0.000952986	0.000592031	0	0.0068923	0.00430134	0.00777125	0.000154392	0.0199603
Porphyromonas sp._oral_taxon_277	0	0	9.02772e-05	0	0.000534416	0.000179867	0.000376695	0.000211685	0.000757658	0.000351543	0.000277836	0	0.000843348	0.00061177	0.000498836	0.000460335	0.00039672	0	0	0	0	0	0	0	0	0	0	0	0	0.00014339	0.00101389	0.00144231	0	0.00268097	0.000794913	0.000563634	0.000127681	0.00025965	0.000953996	0.000532141	0.00102452	0.00025413	0	0	0	0	0	0.000308785	0.000132188
Porphyromonas sp._oral_taxon_278	0.000359066	0.0171702	0.00722217	0.0185728	0.0012826	0.0021584	0.002888	0.0014818	0.00140708	0.00112494	0.00166701	0.000160875	0.00126502	0.00146825	0.00315929	0.00145773	0.00211584	0.000115969	0.00517722	0.0092206	0.00134885	0	0.0327705	0.0173007	0.025142	0.00288125	0.0265109	0.0205242	0.00890161	0.00372813	0.00202778	0.00304487	0.000833056	0.0025591	0.00218601	0.00484726	0.00197906	0.00164445	0.000847997	0.00180928	0.00241493	0.00203304	0.00278255	0.000269942	0.0276721	0.0217525	0.0461293	0.024394	0.0902842
Porphyromonas sp._oral_taxon_279	0.0508677	0.0996193	0.202492	0.120025	0	0	0	0	0	0.000210926	6.94589e-05	0.00466538	0	0.000122354	0	0	0	0.0366462	0.0207089	0.0142658	0.0298432	0.00952717	0.0238899	0.105482	0.0545455	0.110517	0.11224	0.137911	0.164044	0	0	0	0.132206	0	0	0	6.38407e-05	0	0	0	7.31797e-05	0.000127065	0.0888639	0.131057	0.0773583	0.0899594	0.0677493	0.0222325	0.0703239
Porphyromonas sp._oral_taxon_284	0	0	0	0	0	0	0.000125565	0	0	0	0	0	0	0	0	0	0.00013224	0	0	0	0	0	0	0	0	0	0	0	0	0.00014339	0	0	0	0	0	0	0	0	0	0	7.31797e-05	0	0	0	0	0	0	0	0
Porphyromonas sp._oral_taxon_284_nov_97.561%	0	0	0	0	0	0	0	0	0	0	0	0	0	0	0	0	0	0	0	0	0	0	0	0	0	0	0	0	0	0	0	0	0	0	0	0	0	0	0	0	0	0	0	0	0	0	0	0	0
Tannerella forsythia	0	0	0	0	0	0	0	0	0	0	0	0	0	0	0	0	0	0	0	0	0	0	0	0	0	0	0	0	0	0	0	0	0	0	0	0	0	8.65501e-05	0	0	7.31797e-05	0	0	0	0	0	0	0	0
Alloprevotella rava	0	0	0	0	0.0006413	0.000779423	0.000125565	0.00116427	0.00162355	0.000632778	0.000972425	0.000160875	0.000210837	0.00146825	0.00133023	0.00283873	0.00423168	0	0.000199124	0.000173974	0.000168606	0	0	0	0	0	0	7.3828e-05	0	0.000573559	0.000811112	0.00128205	0	0.000243724	0.000198728	0.00124	0.000319203	0.00199065	0.000953996	0.00159642	0.00102452	0.00146125	0	0	0	0	0.000199263	0	0
Alloprevotella sp._oral_taxon_308	0	0	0	0	0.0012826	0.000359734	0.000125565	0	0	0.000281235	0.000138918	0	0.000316256	0	0.00182907	0.00130428	0.00238032	0	0	0	0	0	0.00100063	0	0.000142045	0	0	0	0	0.000286779	0.000101389	0.000480769	8.33056e-05	0.000121862	9.93641e-05	0	0.00178754	0	0.000423998	0.00106428	0.000878156	0.000508259	0	0	0	0	0	0	0
Alloprevotella sp._oral_taxon_473	0.19605	0.046813	0.0384581	0.0432202	0.00994015	0.0136699	0.00853842	0.00941998	0.0149367	0.0131477	0.00902966	0.133526	0.0107527	0.00783066	0.0247755	0.0237839	0.026448	0.0776992	0.151732	0.0720251	0.11364	0.189014	0.0252658	0.0310707	0.0308239	0.0465116	0.0273235	0.0220007	0.0337784	0.0265271	0.00851668	0.00128205	0.126624	0.00840848	0.00854531	0.0295344	0.0119382	0.0109919	0.00370999	0.0164964	0.00870838	0.00870394	0.128767	0.120259	0.0415595	0.0347794	0.0294909	0.0501776	0.0142763
Alloprevotella sp._oral_taxon_473_nov_97.571%	0	0	0	0	0.000213767	0.000179867	0.00025113	0.000635055	0.00119061	0.000492161	0.00666806	0	0.00822264	0.00672948	0.00897905	0.0187203	0.0173235	0	0	0	0	0	0	0	0	0	0	0	0	0	0.000101389	0.000480769	0	0.00207165	0.000596184	0.00270544	0.00178754	0.0010386	0.00413398	0.00521499	0.0302232	0.0236976	0	0	0	0	0	0	0
Alloprevotella sp._oral_taxon_912	0	0	0	0	0	0	0	0	0.00032471	7.03087e-05	0.000208377	0	0	0.00061177	0.000166279	0	0	0	0	0	0	0	0	0	0	0	0	0	0	0.00014339	0	0	0	0	0	0.000225454	0	0.0001731	0	0	7.31797e-05	0	0	0	0	0	0	0	0
Alloprevotella sp._oral_taxon_913	0	0	0	0	0	0	0	0.000105843	0.000541184	0.000281235	6.94589e-05	0	0	0	0.000166279	0.000153445	0.00013224	0	0	0	0	0	0	0	0.000142045	0	0	0	0	0.00014339	0.000101389	0	0	0	9.93641e-05	0	6.38407e-05	8.65501e-05	0.000106	0	7.31797e-05	0.000127065	0	0	0	0	0	0	0
Alloprevotella sp._oral_taxon_913_nov_97.769%	0	0	0	0	0	0	0	0	0	0	0	0	0	0	0	0	0	0	0	0	0	0	0	0	0	0	0	0	0	0	0	0	0	0	0	0	0	0	0	0	0	0	0	0	0	0	0	0	0
Alloprevotella sp._oral_taxon_914	0	0	0	0	0	0.000179867	0.000125565	0.000105843	0	0.000140617	0.000486212	0	0.000632511	0.000489416	0.000997672	0.00191806	0.000528961	0	0	0	0	0	0	0	0	0	0	0	0	0.00014339	0	0	0	0.000121862	0	0	0.000127681	0.00025965	0.000317999	0.000957854	0.0032199	0.00165184	0	0	0	0	0	0	0
Alloprevotella tannerae	0.000239378	0	0	0	0.0462805	0.0509623	0.0189603	0.034928	0.049356	0.0203192	0.00812669	0	0.0104364	0.00685183	0.00133023	0.00268528	0.00171912	0	0	0	0.000168606	0.000117619	0.000375235	0	0	0	0	0	0	0.0111844	0.0190611	0.0158654	0	0.00743359	0.00715421	0.013189	0.00140449	0.00129825	0.00487598	0.000212857	0.000512258	0.000508259	0	0	0	0	0	0	0
Prevotella aurantiaca	0	0	0	0	0	0	0	0	0	0	0	0	0	0	0	0	0	0	0	0	0	0	0	0.0051196	0.000142045	0	0	0	0	0	0	0	0	0	0	0	0	0	0	0	0	0	0	0	0	0	0	0	0
Prevotella baroniae	0	0	0	6.98227e-05	0	0.000299778	0	0.000952583	0.000865895	0.000703087	0.000694589	0	0.000948767	0.00122354	0.00216162	0.00191806	0.0026448	0	0	0	0	0	0	0	0	0	0	0	0	0.000573559	0.000811112	0.000160256	0	0.000974896	0.000596184	0.00236726	0.00127681	0.000952051	0.00169599	0.00127714	0.00153677	0.00165184	0	0	0	0	0	0	0
Prevotella buccae	0	0	0	0	0	0	0	0	0	0	0	0	0	0	0	0.000153445	0.00013224	0	0	0	0	0	0	0	0	0	0	0	7.94786e-05	0.00014339	0	0	0	0	9.93641e-05	0	0.000127681	0.0001731	0.000106	0.000212857	7.31797e-05	0.000317662	0	0	0	0	0	0	0
Prevotella denticola	0	0	0	0	0.000534416	0.0010792	0.00025113	0.000211685	0.000649421	0.000281235	0.000208377	0.000160875	0.00073793	0.000244708	0.000498836	0.00030689	0.000528961	0.000231938	0	0	0	0	0.000125078	0	0	0	0	0	0.00238436	0.000573559	0.000304167	0.000961538	0	0.00158421	0.000596184	0.00191636	0.000702247	0.000432751	0.000635997	0.000744998	0.000658617	0.000444727	0	0	0.00041148	0	0.00169373	0	0.000132188
Prevotella intermedia	0.000119689	8.09913e-05	0.000180554	6.98227e-05	0.591278	0.583009	0.669638	0.623095	0.55125	0.567742	0.715149	0	0.681847	0.66683	0.526605	0.624367	0.566252	0.000115969	0.000199124	0	0	0.000117619	0	0.000264807	0	0	0.000101574	0	0	0.563378	0.596167	0.519391	8.33056e-05	0.55496	0.617846	0.466802	0.713036	0.763285	0.730125	0.629204	0.555141	0.5946	5.92031e-05	0.000134971	0.00041148	0	9.96314e-05	0.000154392	0.000132188
Prevotella intermedia_nov_96.976%	0	0	0	0	0.00758871	0.0103124	0.00740834	0.00677392	0.00952484	0.00928074	0.00583455	0	0.00474383	0.00538358	0.00315929	0.00391284	0.00489289	0	0	0	0	0	0	0	0	0	0	0	0	0.0141956	0.0179459	0.0107372	0	0.0146234	0.0116256	0.00856724	0.00663943	0.00614506	0.00699597	0.00351213	0.0046835	0.00362135	0	0	0	0	0	0	0
Prevotella intermedia_nov_97.374%	0	0	0	0	0	0	0	0	0	0	0	0	0	0	0	0	0	0	0	0	0	0	0	0	0	0	0	0	0	0	0	0	0	0	0	0	0	0	0	0	0	0	0	0	0	0	0	0	0
Prevotella loescheii	0.0157989	0.00137685	0.00469441	0.0015361	0.000106883	5.99556e-05	0	0	0	7.03087e-05	0.000208377	0.00402188	0.000210837	0	0	7.67224e-05	0	0.00626232	0.000995619	0.000869868	0.00101163	0.00682192	0.00487805	0.00167711	0.00213068	0.00452768	0.00589132	0.00376523	0.000874265	0.00014339	0	0	0.000583139	0	0	0	6.38407e-05	8.65501e-05	0	0.000106428	7.31797e-05	0.00025413	0	0.000539884	0.00174879	0.00245791	0.00657567	0.0183727	0.00687376
Prevotella maculosa	0.000598444	0.000242974	9.02772e-05	0.000349113	0	0	0.000125565	0	0	0	0	0	0	0.000244708	0	0	0	0.000579845	0.000597372	0.000347947	0.000505817	0	0.000375235	0.000176538	0.000284091	0.000205804	0.000101574	0.000221484	0	0.00014339	0.000101389	0.000160256	0.000583139	0.000121862	0	0	6.38407e-05	8.65501e-05	0	0	0	0	0.000296016	0	0.000720091	0.000368686	0	0.000926355	0.000396563
Prevotella marshii	0	0	0	0	0.00277897	0.00281791	0.00364139	0.00169348	0.00400476	0.00281235	0.00138918	0	0.00147586	0.00122354	0.000665115	0.00107411	0.0019836	0	0	0	0	0	0	0	0	0	0	0	0	0.00659593	0.00415695	0.00464744	0	0.00402145	0.00337838	0.00518544	0.00134065	0.0024234	0.00106	0.00106428	0.00131723	0.00222363	0	0	0.00010287	0	0	0	0
Prevotella melaninogenica	0	0.000161983	0.0051458	0.0104734	0.000855066	0.00143894	0.00238574	0.000635055	0.00162355	0.000984321	0.00111134	0	0.000843348	0.000856479	0.00199534	0.00260856	0.0019836	0.0165836	0.000199124	0.000173974	0.0030349	0	0.000125078	0.0025598	0	0.000205804	0.000203149	0.000959764	0.000794786	0.00014339	0.000405556	0.000961538	0	0.000974896	0.000397456	0.00180363	0.00102145	0.000519301	0.000211999	0.00191571	0.00109769	0.00139771	0.00526908	0.0529086	0.00030861	0.000122895	0.0034871	0	0.000793126
Prevotella micans	0	0	0	0	0	0.000119911	0	0	0.000108237	0	0	0	0	0	0.000498836	0	0	0	0	0.000173974	0.000505817	0	0	0.0108571	0.000710227	0.00370447	0	0	0	0	0	0.000160256	0	0.000121862	0.000198728	0	0	0	0	0.000319285	0.000585437	0.000127065	0	0	0	0.00282659	0.00199263	0.000154392	0
Prevotella multispecies_spp26_2	0.000119689	0	0	0	0	0	0	0	0	0	0	0	0	0	0	0	0	0	0	0	0	0	0	0	0	0	0	0	0	0	0	0	0	0	0	0	0	0	0	0	0	0	0	0	0	0	0.000199263	0	0
Prevotella nanceiensis	0	0.00105289	0	0	0	0	0	0	0	0	0	0	0	0	0	0	0	0.000115969	0.000398248	0	0	0	0	8.8269e-05	0	0	0	0	0.000238436	0	0	0	0	0	0	0	0	0	0	0	0	0	0	0	0	0	0	0	0
Prevotella nigrescens	0	0	0	0	0	0	0	0.000105843	0	0	0	0	0	0	0	0	0	0.000115969	0	0	0	0	0.000125078	0	0.000142045	0.000617411	0	7.3828e-05	0	0	0	0	0	0.000121862	9.93641e-05	0	0	8.65501e-05	0	0	0	0	0	0.000539884	0	0	0.000199263	0.000154392	0.000264375
Prevotella oralis	0	0	0	0	0	0	0	0	0	7.03087e-05	0	0	0	0	0	7.67224e-05	0	0	0	0	0	0	0	0	0	0	0	0	0	0	0	0	0	0	0	0	0	0	0	0	0	0.000127065	0	0	0	0	0	0	0
Prevotella oris	0.000359066	0.000242974	0.000361109	0.000349113	0	0.000119911	0	0.000317528	0	7.03087e-05	0.000486212	0.00032175	0.000316256	0.000122354	0	0.000537057	0.000793441	0.00510263	0.00537634	0.00452331	0.000674423	0.000235239	0.00150094	0.000353076	0.0015625	0.000823215	0.000711021	0.000516796	0.00119218	0	0.000202778	0.000160256	0.000666445	0.000731172	0.000695548	0.000789088	0.000510725	0.000432751	0.000423998	0.000957854	0.000804976	0.000635324	0.000236813	0	0.00061722	0.000122895	0.000597788	0.00169832	0
Prevotella oulorum	0.000837822	0.000971896	0.000541663	0.00139645	0.000106883	0.000419689	0	0.000635055	0.000432947	0.000421852	0.000208377	0.000965251	0	0.000244708	0.000166279	0.000230167	0.00026448	0.00591441	0.00657109	0.00313152	0.00151745	0.00258763	0.00200125	0.000264807	0.00142045	0.000720313	0.000406298	0.00110742	0.000397393	0.000430169	0.000304167	0.000480769	0.00158281	0.000243724	0.00049682	0	0.000638407	0.0003462	0.000317999	0.000212857	0.000292719	0.000381194	0.00112486	0.000809826	0.00051435	0.000245791	0.000797051	0.0041686	0.0101785
Prevotella pallens	0.000239378	0.00323965	9.02772e-05	0.00104734	0	0.00185862	0	0.00042337	0	7.03087e-05	0	0.00112613	0	0.000122354	0	0.00030689	0.00013224	0.0583324	0.00776583	0.0276618	0	0.000117619	0.0157598	0.0102392	0.025	0.00216094	0.0039614	0.00140273	7.94786e-05	0.00014339	0.000101389	0.00144231	0.000166611	0.00060931	0	0.000112727	6.38407e-05	8.65501e-05	0.000106	0.000106428	0.000512258	0	0.00544669	0.000134971	0.000822961	0.000614477	0	0.00138953	0.00145406
Prevotella pleuritidis	0	0	0	0	0	5.99556e-05	0.000125565	0.000211685	0	0	0	0	0	0	0	0	0	0	0	0	0	0	0	0	0	0	0	0	0	0.00014339	0	0	0	0	0	0.000112727	0	0	0	0.000212857	0	0	0	0	0	0	0	0	0
Prevotella saccharolytica	0.000478755	0.000485948	0.000180554	0.000349113	0	0	0	0	0	0	0	0.000160875	0	0	0.000166279	0.000153445	0	0.00104372	0.000199124	0.00121781	0.000843028	0.000235239	0.000625391	0.000617883	0.00127841	0.000411607	0.000507872	0.000516796	0.000715308	0	0	0	0.00141619	0	0	0	0	0	0	0	0	6.35324e-05	0.000592031	0.000404913	0.00051435	0.000860268	0.000398525	0.00169832	0.00158625
Prevotella sp._oral_taxon_300	0	0	0	0	0.000106883	5.99556e-05	0	0	0	0	0	0	0	0	0.000166279	0	0.00026448	0	0	0	0	0	0	0	0	0	0	0	0	0	0	0	0	0	0	0.000112727	0	0	0	0.000106428	0	0	0	0	0	0	0	0	0
Prevotella sp._oral_taxon_304	0	0	0	0	0.00865755	0.0152287	0.0105475	0.00878493	0.00627774	0.013429	0.00361186	0	0.0040059	0.00391533	0.00199534	0.00253184	0.00489289	0	0	0	0	0	0	0	0	0	0	0	0	0.0113278	0.0128764	0.0100962	0	0.00718986	0.00516693	0.0122872	0.00312819	0.0022503	0.00264999	0.00170285	0.00124405	0.000825921	0	0	0	0	0	0	0
Prevotella sp._oral_taxon_313	0	0	0	0	0.000213767	0	0	0.00042337	0.000216474	0.000562469	0.000138918	0	0.000105419	0	0.000166279	0.000460335	0	0	0	0	0	0	0	0	0	0	0	0	0	0.000286779	0.000101389	0.000160256	0	0.000243724	0	0.000789088	0	8.65501e-05	0.000106	0.000106428	0.00168313	0.000571792	0	0	0	0.000245791	0	0	0
Prevotella sp._oral_taxon_314	0	0	0	0	0.00106883	0.000239823	0.000627825	0.00127011	0.00194826	0.000703087	0.000277836	0	0.000948767	0.000978833	0.000166279	0.000613779	0.00119016	0	0	0	0	0	0	0	0	0	0	0	0	0.000286779	0.000608334	0.000961538	0	0.000487448	0.000298092	0.000225454	0.000446885	0.0013848	0.000317999	0.00308642	0.00102452	0.000635324	0	0	0	0	0	0	0
Prevotella sp._oral_taxon_315	0	0	0	0	0.000106883	0	0.000125565	0	0	7.03087e-05	0	0	0	0	0	0	0	0	0	0	0	0	0	0	0	0	0	0	0	0.00014339	0	0	0	0	0.000198728	0	0	8.65501e-05	0	0	0	0	0	0	0	0	0	0	0
Prevotella sp._oral_taxon_317	0	0	0	0	0.000748183	0.000719468	0.000376695	0.000635055	0.00184003	0.000773395	0.000694589	0	0.000843348	0.0015906	0.000831393	0.00191806	0.00105792	0	0	0	0	0	0	0.000441345	0	0	0	0	0	0.000860338	0.000304167	0.000480769	0	0.00109676	0.000993641	0.00124	0.00095761	0.00025965	0.000423998	0.00212857	0.000951336	0.00158831	0	0	0	0	0	0	0
Prevotella sp._oral_taxon_317_nov_97.764%	0	0	0	0	0.0044891	0.00557587	0.00276243	0.00486876	0.00974131	0.00576531	0.00243106	0	0.00495467	0.0061177	0.00182907	0.00521712	0.00753769	0	0	0	0	0	0	0	0	0	0	7.3828e-05	0	0.0041583	0.00506945	0.00673077	0	0.00329028	0.00298092	0.00721452	0.00414964	0.00337545	0.00286199	0.00681141	0.00665935	0.00692503	0	0	0	0	0	0	0
Prevotella sp._oral_taxon_376	0	0	0	0	0.000106883	0	0	0	0	0	0	0	0	0	0.000166279	0.000153445	0.00013224	0	0	0	0	0	0	0	0	0	0	0	0	0	0.000101389	0	0	0	0	0	0	0	0.000106	0	0.000146359	0	0	0	0	0	0	0	0
Prevotella sp._oral_taxon_443	0	0	0	0	0.000213767	0	0	0	0.000216474	0	0	0	0	0	0	7.67224e-05	0	0	0	0	0	0	0	8.8269e-05	0	0	0	0	0	0	0	0	0	0	0	0.000112727	6.38407e-05	0.0001731	0.000106	0.000106428	0.000146359	6.35324e-05	0	0	0	0	0	0	0
Prevotella sp._oral_taxon_472	0.0172352	0.00129586	0.00478469	0.00146628	0	0	0	0	0	0	6.94589e-05	0.0230051	0	0	0	0.000153445	0	0.00834976	0.00398248	0.00365344	0.00977913	0.0042343	0.0117573	0.000794421	0.00241477	0.00339576	0.00507872	0.00413437	0.00151009	0	0	0.000160256	0.000416528	0.000121862	0	0.000225454	0	0	0.000106	0	0	6.35324e-05	0.000296016	0.00566878	0.00339471	0.0027037	0.0050812	0.0146673	0.031725
Prevotella sp._oral_taxon_475	0	0	0	0	0	0	0	0	0	0	0	0	0	0	0	0	0	0	0	0	0	0	0	0	0	0	0	0	0	0	0	0	0	0	0	0	6.38407e-05	0	0	0	0	0	0	0	0	0	0	0	0
Prevotella sp._oral_taxon_515	0	0	0	0	0	0	0	0	0	0	0	0	0	0	0	7.67224e-05	0	0	0	0	0	0	0	0	0	0	0	0	0	0	0	0	0	0	0	0	0	0	0	0	0	0	0	0	0	0	0	0	0
Prevotella sp._oral_taxon_526	0	0	0	0	0.0012826	0.00239823	0.00100452	0.00232854	0.00173179	0.00203895	0.00222269	0	0.0011596	0.00146825	0.00399069	0.00199478	0.00647977	0	0	0	0	0	0	0	0	0	0	0	0	0.0027244	0.000608334	0.00288462	0	0.00170607	0.00158983	0.00202908	0.000829928	0.000778951	0.000741997	0.00138357	0.00241493	0.00139771	0	0.000134971	0	0	0	0	0
Prevotella veroralis	0	0	0	0	0.000427533	0.000119911	0	0	0.000649421	0.000281235	6.94589e-05	0	0.000527093	0.000244708	0.000332557	0.000153445	0.000661201	0	0	0	0	0	0	0	0	0	0	0	0	0	0.000101389	0.000160256	0	0	9.93641e-05	0	6.38407e-05	0.0001731	0	0.000425713	0.000219539	6.35324e-05	0	0	0	0	0	0	0
Capnocytophaga gingivalis	0	8.09913e-05	0	6.98227e-05	0	0	0	0	0	0	0	0.00032175	0	0	0	0	0	0.000115969	0.000199124	0.000521921	0	0	0	8.8269e-05	0	0.000102902	0	0.000147656	0	0	0	0	0.000249917	0	0	0	0	0	0	0	0	0	5.92031e-05	0	0	0	0	0.000154392	0
Capnocytophaga granulosa	0	0	0	0	0	0	0	0	0	0	0	0	0	0	0	0	0	0	0	0.000173974	0	0	0	0	0	0	0	0	0	0	0	0	0	0	0	0	0	0	0	0	0	0	0	0	0	0	0	0	0.000264375
Capnocytophaga leadbetteri	0	0	0	0	0	0	0	0	0	0	0	0	0	0	0	0	0	0	0	0	0	0	0	0	0	0	0	0	0	0	0	0	0	0	0	0	0	0	0	0	0	0	0	0	0	0	0	0	0
Capnocytophaga sp._oral_taxon_326	0	0	0	0	0	0	0	0	0	0	0	0	0	0	0	0	0	0	0	0	0	0	0	0	0	0	0	0	0	0	0	0	0	0	0	0	0	0	0	0	0	0	0	0	0	0	0	0	0
Capnocytophaga sputigena	0	0	0	6.98227e-05	0	0	0	0	0	0	0	0	0	0	0	0	0	0	0	0	0	0	0	0	0	0	0	0	0	0	0	0	0	0	0	0	0	0	0	0	0	0	0	0	0	0	0	0	0
Pedobacter sp._oral_taxon_933_nov_79.637%	0	0	0	0	0	0	0	0	0	0	0	0	0	0	0	0	0	0	0	0	0	0	0	0	0	0	0	0	0	0	0	0	0	0	0	0	0	0	0	0	0	0	0	0	0	0	0	0	0
Anaerolineae_[G-1] sp._oral_taxon_439	0	0	0	0	0	0	0	0	0	0	0	0	0	0	0	0	0	0	0	0	0	0	0	0	0	0	0	0	0	0	0	0	0	0	0	0	0	0	0	0	0	0	0	0	0	0	0	0	0
Gemella haemolysans	0	0	0	0	0	0	0	0	0	0	0	0	0	0	0	0	0	0	0	0	0	0.000117619	0	0	0	0	0.000101574	0	0	0	0	0	0	0	0	0	0	0	0	0	0	0	0	0	0	0	9.96314e-05	0.000154392	0
Gemella morbillorum	0.0113704	0.019114	0.0525413	0.0434297	0.00470286	0.00461658	0.002888	0.00455123	0.00368005	0.00337482	0.00847399	0.0101351	0.00590344	0.00501652	0.0119721	0.0103575	0.0116371	0.00278325	0.00338511	0.00469729	0.00421514	0.00929193	0.00838024	0.0292171	0.0046875	0.0145092	0.0256983	0.0361019	0.029884	0.00358474	0.00618473	0.00240385	0.0273242	0.0108457	0.00675676	0.0172472	0.00466037	0.0032889	0.00286199	0.00681141	0.00629345	0.00400254	0.0155704	0.0342826	0.0129616	0.0222441	0.0479227	0.0199166	0.0249835
Gemella sanguinis	0.000119689	0	0	0	0	0	0	0	0	0	0	0	0	0	0	0	0	0	0	0	0.000168606	0	0	0	0	0.000102902	0	0	0	0	0	0	0	0	0	0	0	0	0	0	0	0	0	0	0	0	0	0	0
Abiotrophia defectiva	0	0	0	0.000139645	0	0	0	0	0	0	0	0	0	0	0	0	0	0	0	0	0	0	0	0	0.000142045	0	0	7.3828e-05	0	0	0	0	0	0	0	0	0	0	0	0	0	0	0	0	0	0	0	0	0
Granulicatella adiacens	0.000598444	0.00113388	0.00153471	0.00202486	0.000534416	0	0.00025113	0.000529213	0.000432947	7.03087e-05	0.000416753	0.00032175	0.000105419	0.000734125	0.000332557	0.000460335	0.00039672	0.000695814	0.000199124	0.000869868	0.000168606	0.000117619	0.000750469	0.0025598	0.000568182	0.00174933	0.00121889	0.000812108	0.00151009	0	0.000101389	0	0.00174942	0.000121862	0	0.000450907	0.000127681	8.65501e-05	0.000106	0.00063857	7.31797e-05	0	0.00124327	0.00134971	0.00123444	0.00122895	0.00199263	0.000463177	0.000660939
Streptococcus anginosus	0	0	0	0	0.000106883	0.000299778	0.000627825	0.000317528	0.000216474	0.000140617	0.000138918	0	0	0.000122354	0	7.67224e-05	0	0	0	0	0	0	0	0	0	0	0	0	0	0.000716949	0.000304167	0.000160256	0	0.000365586	9.93641e-05	0.000789088	0.000319203	8.65501e-05	0.000635997	0.000319285	0.000146359	6.35324e-05	0	0	0	0	0	0	0
Streptococcus australis	0.000359066	0.000242974	0.000180554	0.000209468	0	0	0	0	0	0	0	0	0	0.000122354	0	0	0	0	0.000199124	0.000173974	0	0	0	0	0.000142045	0	0	7.3828e-05	7.94786e-05	0	0	0	0	0	0	0	0	0	0	0	0	0	0.000118406	0	0.00020574	0	0	0	0.000396563
Streptococcus constellatus	0	0	0	0	0	0.000119911	0	0	0	0	0	0	0	0	0	0	0	0	0	0	0	0	0	0	0	0	0	0	0	0	0	0	0	0	0	0.000112727	0	0	0	0	0	0	0	0	0	0	0	0	0
Streptococcus cristatus	0.0118492	0.0108528	0.00875688	0.0104734	0.00299273	0.00329756	0.00464591	0.00603302	0.00519537	0.00464037	0.00868236	0.00691763	0.0102256	0.00709654	0.0154639	0.0109713	0.0107115	0.00313116	0.00238949	0.000869868	0.00269769	0.00658669	0.00262664	0.00653191	0.00369318	0.00380737	0.00518029	0.00295312	0.00429185	0.000716949	0.00243334	0.000961538	0.00624792	0.00731172	0.00685612	0.0109345	0.00497957	0.00709711	0.00646597	0.0133035	0.0129528	0.0132147	0.0103605	0.00863814	0.00843535	0.00909426	0.014048	0.00308785	0.0134831
Streptococcus dentisani	0.0540993	0.0628493	0.0726731	0.065354	0.00619923	0.00431681	0.00376695	0.00518628	0.00714363	0.00428883	0.0035424	0.104891	0.00727388	0.00440475	0.016129	0.00882308	0.00780217	0.0640148	0.0382318	0.0311413	0.018378	0.0735121	0.0246404	0.0721158	0.0580966	0.0721342	0.0550533	0.0710963	0.0286918	0.00587898	0.00608334	0.00400641	0.0674775	0.00548379	0.00516693	0.0160072	0.00395812	0.00233685	0.00349799	0.0110685	0.0147823	0.0174079	0.0992244	0.0901606	0.0619278	0.0684527	0.0945502	0.161495	0.127958
Streptococcus gordonii	0.000837822	0.000809913	0.000993049	0.000279291	0	5.99556e-05	0.000125565	0.000105843	0.000216474	0.000210926	6.94589e-05	0.000160875	0.000105419	0.000122354	0.000332557	7.67224e-05	0.00026448	0.000579845	0.000199124	0.000347947	0.000337211	0.000352858	0.000125078	0.000970959	0.000284091	0.000308705	0.000711021	0.000221484	0.000238436	0	0	0	0	0	9.93641e-05	0.000450907	0	0.0003462	0	0.000212857	7.31797e-05	0.000317662	0.00094725	0.000539884	0.00030861	0.000245791	0.000298894	0.000463177	0
Streptococcus infantis	0.000718133	0.00234875	0.000361109	0.000139645	0	5.99556e-05	0	0	0	0	0	0.000965251	0.000105419	0.000122354	0	7.67224e-05	0	0.000811782	0.00338511	0.000521921	0.00118024	0.000352858	0.000875547	0.00150057	0.000284091	0.000411607	0.00192991	0.00118125	0.00055635	0	0	0	0.00124958	0	0	0	0	0	0	0	0	6.35324e-05	0.000414422	0.000809826	0.00113157	0.000983163	0.000498157	0	0.000132188
Streptococcus intermedius	0	0.000161983	0	0.000349113	0	0	0	0	0.000108237	7.03087e-05	0	0	0.000105419	0	0	0	0.00013224	0.000115969	0	0.000173974	0.000168606	0	0	0	0.000142045	0.000205804	0.000609446	0.000221484	7.94786e-05	0.00014339	0	0	0	0.000121862	9.93641e-05	0.000225454	0	0	0	0.000106428	0.000219539	6.35324e-05	0.000414422	0.000134971	0.00010287	0.000368686	0.000298894	0	0
Streptococcus mitis	0.00526631	0.00413056	0.00478469	0.00425918	0.00406156	0.00251814	0.00313913	0.00169348	0.0020565	0.00260142	0.00229214	0.00788288	0.00621969	0.00208002	0.0136349	0.00452662	0.00555409	0.00498666	0.00298686	0.00191371	0.00202327	0.00411668	0.00250156	0.00688499	0.00241477	0.00329286	0.00223464	0.00346992	0.00302019	0.00315457	0.00395417	0.00128205	0.00424858	0.00341214	0.00447138	0.00687634	0.0020429	0.00233685	0.00211999	0.00840783	0.00951336	0.011817	0.010775	0.00593872	0.00401193	0.00344107	0.00518083	0.00185271	0.0010575
Streptococcus multispecies_spp4_2	0	0	0	6.98227e-05	0	0	0	0.000105843	0	0.000421852	0.000277836	0	0	0.00061177	0.000665115	0.000383612	0.00026448	0	0	0	0	0	0	0	0	0	0	0	7.94786e-05	0.00014339	0	0	0	0.000243724	0	0	0	0.00025965	0.000106	0.000532141	0.000731797	0.000825921	0	0	0	0	0	0	0
Streptococcus multispecies_spp5_2	0.000598444	8.09913e-05	0.000180554	0.000279291	0	0	0	0	0.000108237	0	0	0	0	0.000122354	0	0	0	0	0	0	0.000168606	0.000470478	0	0	0.000142045	0.000102902	0	7.3828e-05	7.94786e-05	0	0	0	8.33056e-05	0	0	0	0	0	0	0	0	0	0.000236813	0.000269942	0	0	0.000398525	0	0
Streptococcus oralis	0.00203471	0.00234875	0.00677079	0.00628404	0.000106883	0	0	0.000529213	0.000108237	0	0	0.00273488	0.000527093	0.000367062	0.000332557	0.000690502	0.00026448	0.000463876	0.00139387	0.000869868	0.00118024	0.00211715	0.0011257	0.0051196	0.003125	0.00154353	0.00314881	0.00073828	0.00190749	0.00014339	0	0.000320513	0.00308231	0.00060931	0	0.000901815	0.000383044	0.0001731	0.000211999	0.00127714	0.000804976	0.000698856	0.00674916	0.00364422	0.00246888	0.00921716	0.00278968	0.000308785	0.000264375
Streptococcus parasanguinis_II	0	0	0	0	0	0.000119911	0.000125565	0	0	7.03087e-05	6.94589e-05	0	0.000105419	0.000122354	0	0.000153445	0	0	0	0	0	0	0	0	0	0	0	0	0	0	0	0	0	0	0	0	0	8.65501e-05	0.000106	0	0	6.35324e-05	0	0	0	0	0	0	0
Streptococcus sanguinis	0.00526631	0.0118247	0.00722217	0.00593493	0.000427533	0.000359734	0.000376695	0.00158764	0.00194826	0.00105463	0.00298673	0.00820463	0.00337339	0.00379298	0.00448952	0.00268528	0.00476065	0.00649426	0.00358423	0.00191371	0.00556399	0.0084686	0.00225141	0.00714979	0.0115057	0.00452768	0.00619604	0.00339609	0.00476872	0.000573559	0.000912501	0.000160256	0.0101633	0.00182793	0.00119237	0.00371999	0.00357508	0.00398131	0.00222599	0.00244785	0.0035858	0.00336722	0.0118406	0.00890808	0.00606933	0.0132727	0.0117565	0.00262467	0.00449438
Streptococcus sp._Oral_Taxon_B66	0.000478755	0.000323965	9.02772e-05	0.000139645	0	0	0	0	0	0	0	0.000160875	0	0	0	0	0.00026448	0	0	0	0	0	0	8.8269e-05	0	0.000308705	0	7.3828e-05	7.94786e-05	0	0	0	0.000166611	0	0	0	0	0	0	0	0	0	0	0	0	0.000122895	0.000199263	0	0.000132188
Streptococcus sp._Oral_Taxon_C04	0	8.09913e-05	0	0	0	0	0	0	0	0	0	0	0	0	0	0	0	0.000115969	0.000199124	0.000173974	0	0.000117619	0	0	0	0	0.000101574	0.000147656	0	0	0	0	0	0	0	0	0	0	0	0	0	0	0	0	0	0	0	0	0
Streptococcus sp._oral_taxon_056	0.000119689	0	0	6.98227e-05	0	5.99556e-05	0.00025113	0.000105843	0.000541184	0.000281235	0.000277836	0.000160875	0.000421674	0.000367062	0.000665115	0.000690502	0	0.00115969	0	0	0.000168606	0	0.000500313	0	0	0	0.000203149	0.000147656	0.000158957	0.00014339	0.000304167	0.000160256	0	0.000487448	0.000596184	0.000789088	0.000383044	0.0001731	0.000423998	0	0.000146359	0.00025413	0.000592031	0.000269942	0.00020574	0	0	0.000308785	0.000396563
Streptococcus sp._oral_taxon_057	0	0.000242974	0.000451386	0.000209468	0	0	0	0	0	0	0	0	0.000105419	0	0	0	0.00013224	0	0	0	0.000168606	0.000117619	0.000125078	0.000529614	0	0	0	0.000147656	7.94786e-05	0	0	0	8.33056e-05	0.000121862	0	0	0	0	0	0	0	0	0	0.000269942	0.00010287	0.000122895	9.96314e-05	0	0.000132188
Streptococcus sp._oral_taxon_058	0.11143	0.0707054	0.0519996	0.0622818	0.000427533	0.000779423	0.00113009	0.00127011	0.000432947	0.000562469	0.000833507	0.0854247	0.00073793	0.000489416	0.00149651	0.00130428	0.0013224	0.0703931	0.0665074	0.0304454	0.0418142	0.0825688	0.0462789	0.0559626	0.059375	0.0603005	0.0361605	0.0309339	0.0448259	0.000860338	0.000405556	0.00112179	0.0611463	0.00158421	0.00119237	0.00191636	0.000574566	0.000605851	0.000741997	0.00106428	0.00175631	0.00165184	0.0817595	0.0911054	0.0746837	0.0722625	0.0906645	0.0509495	0.0200925
Streptococcus sp._oral_taxon_061	0.000598444	0.00161983	0.000993049	0.00174557	0	0	0	0	0	0	0	0.00112613	0.000105419	0	0	0	0	0.0015076	0.00119474	0.000695894	0.000505817	0.00117619	0.000500313	0.0011475	0.00127841	0.00102902	0.00152362	0.00036914	0.000874265	0	0	0	0.000583139	0.000121862	0	0.000112727	0	0	0.000106	0	7.31797e-05	0	0.00148008	0.000539884	0.000925831	0.00172054	0.00139484	0.00123514	0.000793126
Streptococcus sp._oral_taxon_064	0.0391382	0.0169272	0.0125485	0.0171065	0	0.000119911	0	0.000529213	0.000108237	0.000281235	0.000486212	0.0246139	0.000527093	0.000122354	0.000665115	0.000767224	0.00039672	0.025977	0.0234966	0.0144398	0.0138257	0.0399906	0.0177611	0.02295	0.0193182	0.0216094	0.00822753	0.00812108	0.0143062	0	0.000101389	0.000160256	0.022909	0.000365586	0.000298092	0.000450907	0.000255363	8.65501e-05	0.000423998	0.000851426	0.000512258	0.00108005	0.025931	0.0322581	0.0159449	0.0190488	0.0306865	0.0185271	0.00171844
Streptococcus sp._oral_taxon_070	0	0	0	0	0.000106883	0.000179867	0.000627825	0.000211685	0	0.000351543	0.000138918	0	0.0011596	0.000856479	0	0.000383612	0.000793441	0	0	0	0	0	0	8.8269e-05	0	0	0	0	0	0.00014339	0.000101389	0.000160256	0	0.000487448	0.000198728	0.00101454	0.000510725	0.000865501	0	0	0	0.000127065	0	0	0.00010287	0	0	0	0
Streptococcus sp._oral_taxon_423	0.0369838	0.0460841	0.0570552	0.0516688	0.00598546	0.00575574	0.00778503	0.00624471	0.00541184	0.00759333	0.00486212	0.0468147	0.00980392	0.00844243	0.020286	0.0105877	0.0140175	0.0182071	0.0262843	0.013048	0.0109594	0.0441073	0.0137586	0.0466943	0.0299716	0.0234616	0.0596242	0.0447398	0.0404546	0.00387152	0.00365001	0.00432692	0.0244085	0.00950524	0.00606121	0.0102581	0.00689479	0.00908776	0.00688997	0.0131971	0.0152945	0.016709	0.0515067	0.0273991	0.0280835	0.0532137	0.0231145	0.00988112	0.00766689
Streptococcus sp._oral_taxon_431	0	8.09913e-05	0.000180554	0.000139645	0	0	0.00025113	0	0.000216474	0	0	0	0.000210837	0.000489416	0.000498836	0.000767224	0.00039672	0	0	0	0	0	0	8.8269e-05	0.000142045	0.000102902	0.000101574	0.000516796	0.00055635	0	0	0	8.33056e-05	0	0	0.000225454	0.000191522	0.00025965	0.000106	0.000532141	0.000512258	0.00108005	0	0	0	0	0	0	0.000132188
Streptococcus tigurinus	0.021544	0.0198429	0.00920827	0.0203184	0.00438221	0.00641525	0.00690608	0.00984335	0.00844247	0.0116009	0.00847399	0.0569498	0.010331	0.0129695	0.0164616	0.012429	0.0158688	0.0138003	0.024094	0.012874	0.00455235	0.0298753	0.00863039	0.0203019	0.0227273	0.0260342	0.00416455	0.0104097	0.0140677	0.00358474	0.00486667	0.00224359	0.0287404	0.00865221	0.0123211	0.0107091	0.0142365	0.0106457	0.00731397	0.0155385	0.0188072	0.0163278	0.033213	0.0134971	0.0185166	0.0417844	0.0154429	0.00494056	0.00158625
Pseudoramibacter alactolyticus	0	0	0	0	0	0	0	0	0	0	0	0	0	0	0	0	0	0	0	0	0	0	0	0	0	0	0	0	0	0	0	0	0	0	0	0	0	0	0	0	0	0	0	0	0	0	0	0	0
Butyrivibrio sp._oral_taxon_080	0	0	0	0	0	0	0	0	0	7.03087e-05	6.94589e-05	0.00112613	0	0	0	0	0	0.000231938	0	0.000869868	0	0	0.000875547	0	0	0	0	0	0	0.000286779	0.000101389	0	0	0.000121862	9.93641e-05	0	0	8.65501e-05	0	0	0	6.35324e-05	0	0	0.00020574	0	0	0	0
Catonella morbi	0.0871335	0.0476229	0.0519094	0.0517386	0.00427533	0.00395707	0.00565043	0.00592718	0.0053036	0.00576531	0.00548725	0.0891248	0.00653595	0.00807537	0.0187895	0.0114316	0.00991801	0.0507944	0.0925926	0.0974252	0.0620469	0.0739826	0.0599124	0.0290405	0.0389205	0.0339576	0.038192	0.0432632	0.0317914	0.0123315	0.0100375	0.0158654	0.0454848	0.00889593	0.01093	0.0127381	0.00606486	0.00718366	0.00699597	0.00957854	0.0137578	0.0115629	0.0465337	0.0476448	0.0461887	0.0457171	0.0390555	0.0217693	0.0338401
Catonella morbi_nov_97.095%	0	0	0	0	0	0	0	0	0	0	0	0	0	0	0	0	0	0	0	0	0	0	0	0	0	0	0	0	0	0	0	0	0	0	0	0	0	0	0	0	0	0	0	0	0	0	0	0	0
Catonella sp._oral_taxon_164	0	0	0	0	0	0	0	0	0	0	0	0	0	0	0	0	0	0	0	0	0	0	0	0	0	0	0	0	0	0	0	0	0	0	0	0	0	0	0	0	0	0	0	0	0	0	0	0	0
Catonella sp._oral_taxon_451	0	0	0	0	0	0	0	0	0	0	0	0	0	0	0	0	0	0	0	0	0	0	0	0	0	0	0	0	0	0	0	0	0	0	0	0	0	0	0	0	0	0	0	0	0	0	0	0	0
Johnsonella ignava	0	0	0	0	0	0	0	0	0	0	0	0	0	0	0	0	0	0	0	0	0	0	0	0	0	0	0	0	0	0	0	0	0	0	0	0	0	0	0	0	0	0	0	0	0	0	0	0	0
Lachnoanaerobaculum umeaense	0	0	0	0	0	0	0	0	0	0	6.94589e-05	0	0	0.000122354	0	0	0	0	0	0	0	0	0	0	0	0	0.000101574	0.000442968	7.94786e-05	0	0	0	0	0	0	0	0	0	0	0	0	0	0	0	0	0	0	0	0
Lachnospiraceae_[G-2] sp._oral_taxon_088	0	0	0	0	0.00983326	0.0120511	0.00565043	0.0103726	0.0151532	0.00780426	0.0147947	0	0.0154965	0.0132142	0.0237779	0.0239374	0.0181169	0	0	0	0	0	0	0	0.000142045	0	0	0	0	0.00587898	0.00638751	0.00945513	0	0.0116988	0.00993641	0.0162327	0.014811	0.0199931	0.0157939	0.0247978	0.0397366	0.0346887	0	0	0	0	0	0	0.000132188
Lachnospiraceae_[G-3] sp._oral_taxon_100	0.000359066	0.000404957	0.000451386	0.000488759	0	0.000119911	0	0	0	0	0	0.00032175	0	0	0.000166279	0	0.00013224	0.00104372	0.00119474	0.000521921	0.000674423	0.000705716	0.000875547	0.000794421	0.000710227	0.000308705	0.000406298	0.000516796	0.000238436	0.00014339	0.000101389	0	0.00308231	0	0	0.000112727	6.38407e-05	0	0.000211999	0.000106428	0.000219539	0.000127065	0.00313777	0.000539884	0.00041148	0	9.96314e-05	0.00370542	0
Lachnospiraceae_[G-7] sp._oral_taxon_086	0	0.000242974	0.000993049	0.000139645	0	0	0	0	0.000108237	7.03087e-05	6.94589e-05	0	0.000210837	0	0.000831393	0.000230167	0.000661201	0	0	0	0	0	0	0.000617883	0.00127841	0.000308705	0.000812595	0.000812108	0.000476872	0.000286779	0	0	0	0.000121862	0	0.000112727	0.000127681	8.65501e-05	0.000106	0.00063857	0.000292719	0.000317662	0	0	0.00041148	0.000245791	0.000398525	0	0.000264375
Lachnospiraceae_[G-8] sp._oral_taxon_500	0	0.000161983	0.000180554	6.98227e-05	0.000213767	0.000119911	0.000627825	0.000211685	0	0.000421852	0.000486212	0	0.000527093	0	0.000166279	7.67224e-05	0	0	0	0.00121781	0.000337211	0.000117619	0.0028768	0	0.000142045	0.000617411	0	0	0	0.000716949	0.000304167	0.000641026	0	0	0.000298092	0.000112727	6.38407e-05	0.00025965	0.000106	0.000106428	0.000512258	0.000127065	0	0	0	0.000122895	0	0.00061757	0.000132188
Oribacterium asaccharolyticum	0.00119689	0.000728922	0.000902772	0.000209468	0	5.99556e-05	0	0	0	0	0	0	0	0	0	0	0	0.000463876	0	0.000347947	0	0.000823336	0.000375235	0.000176538	0.000142045	0	0.00091417	0.00036914	0.000238436	0	0	0	8.33056e-05	0	0	0.000112727	0	0	0	0	7.31797e-05	6.35324e-05	0.000532828	0.000404913	0.00010287	0.00147474	0.000199263	0	0.000132188
Oribacterium multispecies_spp12_2	0	8.09913e-05	0	0.000418936	0	5.99556e-05	0	0	0	0	0	0	0	0	0	0	0	0	0	0	0	0.000470478	0	0	0	0	0.000101574	0.000442968	0	0	0	0	0	0	0	0	6.38407e-05	0	0	0	0	0	5.92031e-05	0.000134971	0	0	9.96314e-05	0.000154392	0.000528751
Oribacterium parvum	0	0	0	0	0	0	0	0	0	0	0	0	0	0	0	0	0	0	0.000199124	0	0	0	0	0	0	0	0	0	0	0	0	0	0	0	0	0	0	0	0	0	0	0	0	0	0	0	9.96314e-05	0	0
Oribacterium sinus	0.00155595	0.00153884	0.000812494	0.00237397	0.000213767	0.000119911	0.00075339	0.000211685	0.000757658	0.00182803	0.000833507	0.000965251	0.000527093	0.00122354	0.000665115	0.00107411	0.00185136	0.000811782	0.000398248	0.00156576	0.000337211	0.000470478	0.000500313	8.8269e-05	0.00142045	0.00102902	0.00091417	0.000442968	0.00174853	0.00114712	0.000202778	0.000801282	0.00374875	0.00170607	0.0013911	0.00214181	0.00217058	0.000692401	0.000635997	0.00191571	0.00146359	0.000825921	0.000710438	0.00134971	0.00061722	0.00307239	0.000498157	0.000154392	0.002115
Oribacterium sp._oral_taxon_078	0	0	0	0	0	0.000119911	0	0.000105843	0.000108237	0	0	0	0.000105419	0.000122354	0.000166279	0	0	0	0	0	0	0	0	0	0	0	0	0	0	0.00014339	0	0.000320513	0	0.000121862	0	0	0	0	0	0.000106428	0.000219539	0	0	0	0	0	0	0	0
Oribacterium sp._oral_taxon_102	0	0	0	0	0.00106883	0.000899334	0.00075339	0.000952583	0.000649421	0.000843704	0.000764048	0	0.000210837	0.000122354	0.000665115	0.000230167	0.000925681	0	0	0	0	0.000117619	0	0	0	0	0	0	0	0.000573559	0.00101389	0.00160256	0	0.00121862	0.000695548	0.000676361	0.000829928	0.000519301	0	0.000532141	0.000658617	0.000635324	0	0	0	0	0	0	0
Oribacterium sp._oral_taxon_102_nov_96.466%	0	0	0	0	0	0	0	0	0	0	0	0	0	0	0	0	0	0	0	0	0	0	0	0	0	0	0	0	0	0	0	0	0	0	0	0	0	0	0	0	0	0	0	0	0	0	0	0	0
Stomatobaculum longum	0	0	0	0	0.000534416	0.000239823	0.000125565	0.00084674	0.000216474	0.000562469	0.000208377	0	0.000105419	0.000122354	0.000498836	0.000153445	0.00013224	0	0	0	0	0	0	0	0	0	0	0	0	0.000430169	0.000101389	0.000160256	0	0	0.000198728	0.000789088	0.000383044	8.65501e-05	0.000106	0.000106428	7.31797e-05	6.35324e-05	0	0	0	0	0	0	0
Stomatobaculum sp._oral_taxon_373	0	0	0	0	0	0	0	0	0	0	0	0	0	0	0	0	0	0	0	0	0	0	0	0	0	0	0	0	0	0	0	0	0	0	9.93641e-05	0	0	0	0	0	0	0	0	0	0	0	0	0	0
Lachnospiraceae_[G] sp._Oral_Taxon_B18	0	0	0	0	0	0	0	0	0	7.03087e-05	0	0	0	0	0	0	0	0	0	0	0	0	0	0	0	0	0	0	0	0	0	0	0	0	0	0	0	0	0.000106	0	7.31797e-05	0	0	0	0	0	0	0	0
Parvimonas micra	0.0064632	0.000647931	0.000812494	0.000628404	0.00181702	0.00209845	0.00150678	0.00137595	0.00140708	0.00224988	0.0011808	0.00643501	0.00137044	0.00171296	0.000831393	0.00222495	0.00238032	0.00637829	0.00995619	0.0142658	0.00337211	0.00717478	0.00475297	0.000353076	0	0.000308705	0.00111732	0.00103359	0.00127166	0.00344135	0.00283889	0.0036859	0.00374875	0.00389959	0.00258347	0.00495998	0.00102145	0.00025965	0.000953996	0.00106428	0.00248811	0.00171537	0.00479545	0.00445404	0.00020574	0.000491582	0.000498157	0.0254748	0.000132188
Parvimonas sp._oral_taxon_110	0.000359066	0.065846	0.0287984	0.0356794	0.00032065	0.000119911	0.000125565	0.000635055	0.000541184	0.000210926	0.00138918	0	0.00073793	0.00281414	0.00299302	0.000690502	0.0019836	0.000347907	0.000398248	0.00226166	0.00556399	0.00282287	0.0123827	0.0945361	0.21946	0.0615353	0.0666328	0.064821	0.0738356	0.00014339	0	0	0.000916361	0.000731172	0.000397456	0.000112727	0.000638407	0.000432751	0.00106	0.00063857	0.00117087	0.00133418	0.00112486	0.000539884	0.115214	0.0994224	0.0644615	0.00108075	0.0284204
Parvimonas sp._oral_taxon_393	0	0	0	0	0.000106883	5.99556e-05	0	0	0	0	0	0	0	0	0	0	0	0	0	0	0	0	0	0	0	0	0	0	0	0	0	0	0	0	0	0.000225454	0	0	0	0.000106428	7.31797e-05	0	0	0	0	0	0	0	0
Peptoniphilaceae_[G-2] sp._oral_taxon_790	0	0	0	0	0	0	0	0	0	0	0	0	0	0	0	0	0	0	0	0	0	0	0	0	0	0	0	0	0	0	0	0	0	0	0	0	0	0	0	0	0	0	0	0	0	0	0	0	0
Peptoniphilus lacrimalis	0	0	0	0	0	0	0	0	0	0	0	0	0	0	0	0	0	0	0	0	0	0	0	0	0	0	0	0	0	0	0	0	0	0	0	0	0	0	0	0	0	0	0	0	0	0	0	0	0
Peptostreptococcaceae_[G] sp._Oral_Taxon_B17	0	0	0	0	0	0	0	0	0	0	0	0	0	0	0	0	0	0	0	0	0	0	0	0	0	0	0	0	0	0	0	0	0	0	0	0	0	0	0	0	0	0	0	0	0	0	0	0	0
Filifactor alocis	0	0	0	0	0.00117572	0.00173871	0.00025113	0.0014818	0.00227297	0.000914013	0.00145864	0	0.00137044	0.000978833	0.00166279	0.00122756	0.000925681	0	0	0	0	0	0	0	0	0	0	0	0	0.0014339	0.00263611	0.00128205	0	0.00121862	0.00178855	0.00202908	0.000893769	0.0003462	0.000423998	0.000957854	0.00212221	0.00133418	0	0	0	0	0	0	0
Mogibacterium diversum	0.000598444	0.00615534	0.00415275	0.0015361	0.00491663	0.00587565	0.0053993	0.0116427	0.00746834	0.014132	0.00923804	0	0.0125448	0.00978833	0.0166279	0.0106644	0.00476065	0.0905717	0.0360414	0.0332289	0.0109594	0.0151729	0.0230144	0.0286874	0.031108	0.0615353	0.0137125	0.00575858	0.00580194	0.0230857	0.0140931	0.0282051	0.000583139	0.0236412	0.0211645	0.0276181	0.0127681	0.0142808	0.0139919	0.0149	0.0190999	0.0132147	0.000473625	0.00539884	0.00678942	0.0126582	0.00896682	0.012197	0.0256444
Mogibacterium diversum_nov_90.702%	0	0	0	0	0	0	0	0	0	0	0	0	0	0	0	0	0	0	0	0	0	0	0	0	0	0	0	0	0	0	0	0	0	0	0	0	0	0	0	0	0	0	0	0	0	0	0	0	0
Mogibacterium timidum	0.000598444	0	0	0	0.000106883	0.000239823	0.00075339	0.00042337	0.000108237	0.000562469	6.94589e-05	0	0	0.000122354	0	0	0	0	0	0	0	0	0	0	0	0	0	0	0	0.000860338	0.000709723	0.000160256	0	0.00060931	0.000596184	0.000338181	0	8.65501e-05	0.000106	0	0.000219539	0	5.92031e-05	0	0	0	0	0	0
Peptostreptococcaceae_[XI][G-1] [Eubacterium]_infirmum	0	0	0	0	0	0.000119911	0.000376695	0.00084674	0.00032471	0.000492161	0.000208377	0	0.000105419	0.000244708	0.00166279	0.00107411	0.00013224	0	0	0	0	0	0	0	0	0	0	0	0	0.000573559	0	0.000320513	0	0.00121862	0.00049682	0.000789088	0.00127681	0.0013848	0.001166	0.00180928	0.00204903	0.00108005	0	0	0	0	0	0	0
Peptostreptococcaceae_[XI][G-1] sp._oral_taxon_383	0	0	0	0	0.000106883	0	0	0	0	0	0	0	0	0.000122354	0	0	0	0	0	0	0	0	0	0	0	0	0	0	0	0	0	0	0	0	0	0	6.38407e-05	0	0	0	0	0	0	0	0	0	0	0	0
Peptostreptococcaceae_[XI][G-2] sp._oral_taxon_091	0	0	0	0	0.000427533	5.99556e-05	0	0.000211685	0.000216474	0.000210926	0.000208377	0	0.000210837	0.000122354	0.000498836	0	0	0	0	0	0	0	0	0	0	0	0	0	0	0.00100373	0.000506945	0.000320513	0	0.00060931	0.000397456	0.000450907	0.000255363	0.0003462	0.000953996	0.000425713	0.000219539	0.000698856	0	0	0	0	0	0	0
Peptostreptococcaceae_[XI][G-4] sp._oral_taxon_369	0	0	0	0	0	5.99556e-05	0	0	0.000108237	0.000140617	0.000138918	0	0	0	0.000166279	7.67224e-05	0	0	0	0	0	0	0	0	0	0	0	0	0	0	0.000101389	0.000160256	0	0.000121862	0	0	0	0	0	0.000106428	0	0.000127065	0	0	0	0	0	0	0
Peptostreptococcaceae_[XI][G-5] sp._oral_taxon_493_nov_96.074%	0	0	0	0	0	0	0	0	0	0	0	0	0	0	0	0	0	0	0	0	0	0	0	0	0	0	0	0	0	0	0	0	0	0	0	0	0	0	0	0	0	0	0	0	0	0	0	0	0
Peptostreptococcaceae_[XI][G-6] [Eubacterium]_minutum	0	0	0	0	0	0	0.000125565	0	0.000108237	0	0	0	0	0	0	0	0	0	0	0	0	0	0	0	0	0	0	0	0	0	0	0	0	0	0	0.000112727	0	0	0	0	0	0	0	0	0	0	0	0	0
Peptostreptococcaceae_[XI][G-6] [Eubacterium]_nodatum	0	0	0	0	0	0	0.000376695	0.000105843	0	0.000140617	0	0	0.000105419	0	0.000166279	0.000153445	0	0	0	0	0	0	0	0	0	0.000205804	0	0	0	0.000286779	0.000304167	0.000160256	0	0.000243724	0.000198728	0	0	0	0	0	7.31797e-05	0.000127065	0	0	0	0	0	0	0
Peptostreptococcaceae_[XI][G-7] [Eubacterium]_yurii_subsp._yurii_&_margaretiae	0.0095751	0.0117437	0.0113749	0.00816925	0.0006413	0.000779423	0.000627825	0.000740898	0.000974131	0.000914013	0.000972425	0.0125483	0.00158128	0.000367062	0.00166279	0.000843947	0.0013224	0.00800186	0.0185185	0.0114823	0.0134885	0.010821	0.0128831	0.0149175	0.0109375	0.0114221	0.0141188	0.0116648	0.0144651	0.00100373	0.000912501	0.00112179	0.0131623	0.00121862	0.00129173	0.00124	0.00102145	0.0010386	0.00180199	0.00138357	0.00241493	0.00190597	0.018649	0.018626	0.0141961	0.00995453	0.0116569	0.011425	0.0145406
Peptostreptococcaceae_[XI][G-7] sp._oral_taxon_081	0.000718133	0	0.000180554	0	0.0012826	0.0021584	0.00263687	0.00391617	0.00227297	0.00260142	0.00291727	0	0.00368965	0.00464946	0.00864649	0.00383612	0.00317376	0	0	0	0	0.00117619	0.000250156	0.000353076	0.000568182	0	0.000304723	7.3828e-05	0	0.00329796	0.00537362	0.00576923	0	0.00402145	0.00606121	0.00529816	0.00440501	0.00354855	0.00243799	0.00617284	0.00643981	0.00527319	0	0	0	0	9.96314e-05	0	0
Peptostreptococcaceae_[XI][G-9] [Eubacterium]_brachy	0.00825853	0.000161983	9.02772e-05	0.000139645	0.000855066	0.000659512	0.00050226	0.00116427	0.00108237	0.00105463	0.000833507	0.00579151	0.000316256	0.00110119	0.000332557	0.000460335	0.000661201	0.00614635	0.0041816	0.0100905	0.00404654	0.00376382	0.00250156	0.00414865	0.00610795	0.00216094	0.00132047	0.000221484	0.000874265	0.000573559	0.000608334	0.000961538	0.00274908	0.00109676	0.000596184	0.00146545	0.000893769	0.00025965	0.000741997	0.000425713	0.000731797	0.000317662	0.00396661	0.00539884	0.00288036	0.00172054	0.0015941	0.00231589	0.00330469
Peptostreptococcus stomatis	0	0.00696525	0.000451386	0.00705209	0.000748183	0.000419689	0.00075339	0.00285775	0.00151532	0.000703087	0.00131972	0	0.00189753	0.000978833	0.00415697	0.00314562	0.0026448	0.00765395	0	0.00487126	0	0	0.000125078	0.00379557	0.00965909	0.000102902	0	0.00612772	0.00389445	0.000716949	0.00121667	0.000320513	0.000916361	0.00243724	0.000794913	0.00135272	0.000829928	0.00129825	0.00233199	0.00425713	0.00439078	0.00368488	0	0	0	0.00110606	0	0	0.000264375
Ruminococcaceae_[G-2] sp._oral_taxon_085_nov_82.025%	0	0	0	0	0	0	0	0	0	0	0	0	0	0	0	0	0	0	0	0	0	0	0	0	0	0	0	0	0	0	0	0	0	0	0	0	0	0	0	0	0	0	0	0	0	0	0	0	0
Solobacterium moorei	0	0	0	0	0	5.99556e-05	0	0	0.000108237	7.03087e-05	0	0	0	0	0	0	0	0	0	0	0	0	0	0	0	0	0	0	0	0.00014339	0	0	0	0.000121862	9.93641e-05	0.000450907	0	0	0	0	7.31797e-05	0	0	0	0	0	0	0	0
Mycoplasma orale	0	0.000566939	9.02772e-05	0.0015361	0	0	0	0	0	0	0	0	0	0	0	0	0.00013224	0.000695814	0.000199124	0	0.000505817	0	0	0.000264807	0.000142045	0	0.000304723	0.000885936	0.00055635	0	0	0	0.000249917	0	0	0	0	0	0	0	0	0	0	0	0.00030861	0.000368686	0.000298894	0.000154392	0.00409782
Mycoplasma salivarium	0	0	9.02772e-05	0	0	0	0	0	0	0	0	0	0	0	0	0	0.00013224	0	0	0	0	0	0	0	0	0	0	0	7.94786e-05	0	0	0	0	0	0	0	0	0	0	0	0	0	0	0	0	0	0	0	0
Anaeroglobus geminatus	0	0	0	0	0	0.000119911	0	0	0.000108237	0.000140617	0	0	0	0	0	7.67224e-05	0	0	0	0	0	0	0	0	0	0	0	0	0	0	0.000101389	0	0	0	9.93641e-05	0	0	0	0.000106	0	0	0	0	0	0	0	0	0	0
Centipeda periodontii	0	0	0	0	0.000106883	0.000119911	0.000125565	0.000105843	0.000108237	0.000140617	0	0	0	0	0	7.67224e-05	0	0	0.000199124	0	0	0	0	0	0	0	0	0	0	0	0	0	0	0	0.000198728	0	0	0	0	0	0	0	0	0	0	0	0	0	0.000132188
Dialister invisus	0	0	9.02772e-05	0	0.00149637	0.00197854	0.000878955	0.00232854	0.0032471	0.00189833	0.00166701	0.000482625	0.00137044	0.000489416	0	0.00222495	0.00119016	0	0.000199124	0	0	0	0	0	0	0	0	0	0	0.000860338	0.00131806	0.000160256	0	0.000731172	0.00119237	0.00326908	0.00134065	0.000952051	0.000953996	0.00117071	0.00146359	0.00190597	5.92031e-05	0	0	0	0	0	0
Dialister pneumosintes	0	8.09913e-05	0.0011736	0.000488759	0.00213767	0.002698	0.00138122	0.00158764	0.00238121	0.00189833	0.00180593	0	0.00137044	0.0013459	0.000498836	0.00130428	0.000661201	0.000347907	0.00159299	0.00278358	0	0.000117619	0.000125078	0.00132404	0.00596591	0.00401317	0.000812595	0.00228867	0.000794786	0.000860338	0.00162222	0.000320513	0.00174942	0.00158421	0.00129173	0.00428362	0.00127681	0.0010386	0.00137799	0.00063857	0.000439078	0.000952986	0.000592031	0.000674855	0.00010287	0.00700504	0.00438378	0.00895476	0.000132188
Dialister sp._oral_taxon_119	0	0	0	0	0	0	0	0	0	0	0	0	0	0	0	0	0	0	0	0	0	0	0	0	0	0	0	0	0	0	0	0	0	0	0	0	0	0	0	0	0	0	0	0	0	0	0	0	0
Megasphaera sp._oral_taxon_123	0	0	0	0	0	0	0	0	0	7.03087e-05	0	0	0	0	0	0	0	0	0	0	0	0	0	0	0	0	0	0	0	0	0	0	0	0	0	0	0.000127681	0	0	0	0	0	0	0	0	0	0	0	0
Selenomonas artemidis	0.0116098	0.00340164	0.00415275	0.00474794	0	0.000119911	0.000376695	0	0.000216474	0.000140617	0	0.0164093	0	0	0.000166279	0.000153445	0.00026448	0.00800186	0.00995619	0.00243563	0.00556399	0.0072924	0.00150094	0.00247153	0.00582386	0.00895246	0.00335196	0.00435585	0.00166905	0.000286779	0	0.000160256	0.013079	0	0.000298092	0.000450907	6.38407e-05	0	0.000317999	0	7.31797e-05	6.35324e-05	0.00461784	0.0107977	0.000720091	0.0130269	0.0122547	0.00277906	0.00264375
Selenomonas dianae	0	8.09913e-05	0	0	0.00096195	0.00137898	0.00138122	0.00127011	0.00140708	0.00168741	0.000902966	0	0.000527093	0.00146825	0.000665115	0.000690502	0.00026448	0	0	0.000173974	0	0	0	0	0	0	0	0	7.94786e-05	0.000716949	0.000912501	0.000160256	8.33056e-05	0.000243724	0.000993641	0.00202908	0.000702247	0.0013848	0.000741997	0	0.000512258	0.000317662	5.92031e-05	0	0	0.000245791	9.96314e-05	0.000154392	0
Selenomonas flueggei	0.00191502	0.000404957	0.000902772	0.000768049	0	0	0.00025113	0.000105843	0.000108237	0.000140617	0	0.00160875	0.000316256	0	0.000332557	0.000230167	0	0.00104372	0.00139387	0.00104384	0.000674423	0.000470478	0.000500313	0.00123577	0.000710227	0.000720313	0.000406298	0.000516796	0.000715308	0	0.000101389	0.000160256	0.00208264	0.000487448	0.000298092	0.000225454	0	8.65501e-05	0.000211999	0.000212857	7.31797e-05	6.35324e-05	0.000355219	0.000809826	0.00061722	0.00135185	0.00139484	0.00108075	0.0010575
Selenomonas infelix	0.0418911	0.00267271	0.00207637	0.00314202	0.000213767	0.000299778	0.00100452	0.00222269	0.000974131	0.00168741	0.00062513	0.0400579	0.000843348	0.000978833	0.000831393	0.000920669	0.000661201	0.0287603	0.0527678	0.026444	0.0153431	0.0224653	0.00888055	0.00617883	0.0134943	0.0166701	0.00294566	0.0018457	0.00349706	0.000573559	0.000912501	0.000480769	0.0257414	0.00134048	0.00149046	0.00214181	0.000829928	0.0012117	0.000635997	0	0.000439078	0.000571792	0.00722278	0.0190309	0.0020574	0.0197862	0.0144465	0.0242396	0.00264375
Selenomonas noxia	0.000837822	0	0	0	0.000106883	0.000419689	0.00025113	0.000105843	0.000541184	0.000843704	0.000486212	0.000804376	0.000105419	0.00122354	0.000498836	0.000767224	0.000793441	0.000579845	0	0.000347947	0.000505817	0.000117619	0	0.000176538	0.000142045	0.000205804	0.000101574	0.000147656	0.000238436	0.000286779	0.000202778	0	0.000333222	0.000121862	0.000397456	0.00112727	0.000319203	0.000605851	0.000317999	0.000212857	0.000731797	0.00025413	0.000118406	0.000269942	0	0.000491582	0.000498157	0.000926355	0.000264375
Selenomonas sp._oral_taxon_126	0	0	0	6.98227e-05	0	0	0	0	0	7.03087e-05	0	0	0.000105419	0	0	0	0	0.000115969	0.000398248	0	0	0.000235239	0	0.000264807	0	0.000308705	0	0	7.94786e-05	0.00014339	0	0	0.000333222	0	0	0	0	0	0	0	0	0	5.92031e-05	0.000674855	0	0.000122895	0.000199263	0.000463177	0.000396563
Selenomonas sp._oral_taxon_137	0.00119689	8.09913e-05	0.000270831	0.000349113	0	0	0.000376695	0	0.000216474	0.000140617	0	0.00225225	0	0	0	0	0.00013224	0	0.00159299	0	0.000674423	0.000470478	0.000125078	8.8269e-05	0.000852273	0.000411607	0.000406298	0.000147656	0.000238436	0	0	0	0.00124958	0	0	0	0	0.0001731	0.000106	0	0	0	0.000296016	0.000269942	0	0.00110606	0.000498157	0.000463177	0.000132188
Selenomonas sp._oral_taxon_137_nov_94.695%	0	0	0	0	0	0	0	0	0	0	0	0	0	0	0	0	0	0	0	0	0	0	0	0	0	0	0	0	0	0	0	0	0	0	0	0	0	0	0	0	0	0	0	0	0	0	0	0	0
Selenomonas sp._oral_taxon_137_nov_97.250%	0	0	0	0	0	0	0	0	0	0	0	0	0	0	0	0	0	0	0	0	0	0	0	0	0	0	0	0	0	0	0	0	0	0	0	0	0	0	0	0	0	0	0	0	0	0	0	0	0
Selenomonas sp._oral_taxon_138	0.00371035	0.000323965	0.000993049	0.000837872	0.000213767	0.000239823	0.00025113	0.000105843	0.000108237	0	0	0.00273488	0.000105419	0.00061177	0	0	0	0.00197147	0.00398248	0.00313152	0.00168606	0.00129381	0.000750469	0.00132404	0.00284091	0.00205804	0.000609446	0.00036914	0.000874265	0	0	0	0.00241586	0.000121862	0	0	6.38407e-05	0	0.000106	0	0	6.35324e-05	0.000769641	0.00121474	0.00030861	0.00233501	0.00119558	0.00432299	0.00145406
Selenomonas sp._oral_taxon_149	0	0	0	0	0	0	0.000125565	0	0.000108237	0	6.94589e-05	0	0.000105419	0	0	7.67224e-05	0.00026448	0	0	0	0	0.000117619	0	0	0	0	0	0	0	0	0.000101389	0	0	0.000243724	9.93641e-05	0.000112727	0	0	0.000211999	0	7.31797e-05	0	0	0	0	0	0	0.000154392	0
Selenomonas sp._oral_taxon_149_nov_97.835%	0	0	0	0	0	0	0	0	0	0	0	0	0	0	0	0	0	0	0	0	0	0	0	0	0	0	0	0	0	0	0	0	0	0	0	0	0	0	0	0	0	0	0	0	0	0	0	0	0
Selenomonas sp._oral_taxon_481	0	8.09913e-05	0	0	0.00032065	0.00113916	0.00100452	0.00042337	0.00129884	0.00119525	0.000764048	0	0.000843348	0.000978833	0.000332557	0.000767224	0.00145464	0	0	0	0	0	0	0	0	0	0	0	0	0.000573559	0.00111528	0	0	0.000974896	0.000794913	0.00236726	0.00095761	0.0010386	0.000529998	0.000851426	0.000512258	0.000381194	5.92031e-05	0	0	0.000122895	0	0	0
Selenomonas sp._oral_taxon_892	0	0	0	0	0	0.000299778	0	0.000105843	0.000108237	0.000281235	0	0	0.000527093	0.000489416	0.000332557	0.000690502	0.000528961	0	0	0.000347947	0	0.000117619	0	8.8269e-05	0	0	0	0	0	0.000286779	0.000202778	0	8.33056e-05	0.000243724	0.000198728	0.000789088	0.000191522	0.0003462	0.000211999	0.000319285	0.000439078	0	0	0.000269942	0	0.000122895	9.96314e-05	0	0
Selenomonas sp._oral_taxon_919	0.000359066	8.09913e-05	9.02772e-05	0.000139645	0	0.000239823	0.00050226	0	0.000108237	0.000421852	0.000208377	0.000482625	0.000210837	0.000244708	0	0.000153445	0.00013224	0.000579845	0.000597372	0.000347947	0.000337211	0.000470478	0	0.000176538	0.000142045	0.000411607	0.000101574	7.3828e-05	0	0	0	0.000160256	0	0.000121862	0.000198728	0.000789088	6.38407e-05	0.0003462	0.000106	0	0.000219539	6.35324e-05	5.92031e-05	0.000269942	0.00010287	0.000245791	0.000797051	0.00108075	0.000528751
Selenomonas sp._oral_taxon_920	0.00359066	0.00121487	0.000812494	0.000628404	0	0	0	0.000105843	0	0	0	0.00241313	0	0	0	0	0	0.0018555	0.00258861	0.000869868	0.00101163	0.00164667	0	0.00105923	0.00142045	0.00174933	0.00142204	0.000664452	0.00055635	0	0	0.000160256	0.00183272	0.000121862	0	0	0	0	0	0	0	0	0.00201291	0.00175462	0.00030861	0.00430134	0.00408489	0.00308785	0.00118969
Selenomonas sputigena	0.000119689	0.000161983	0	0	0.000106883	0.000479645	0.000376695	0	0.00032471	0.000492161	0	0.000482625	0.000316256	0.000367062	0.000498836	0.000613779	0.00039672	0.000347907	0	0	0.000337211	0	0.000125078	8.8269e-05	0	0	0	0	0	0	0.000304167	0.000160256	0	0.000365586	9.93641e-05	0.000450907	0.000383044	0.000605851	0.000211999	0.000106428	0.000439078	0.000317662	0	0	0	0	0	0.00061757	0
Veillonella atypica	0	0	9.02772e-05	0	0	0	0	0	0	0	0	0	0	0	0	0	0	0.000231938	0	0	0	0	0	0	0	0.000102902	0	0	0	0	0	0	8.33056e-05	0	0	0	0	0	0	0	0	0	0	0	0	0	0	0	0
Veillonella parvula_group	0.055775	0.0233255	0.0157082	0.0461528	0.00566481	0.00653516	0.00426921	0.00624471	0.012339	0.00928074	0.00493158	0.0688546	0.00463841	0.00819772	0.00914533	0.0106644	0.0126951	0.0400093	0.0473915	0.0121781	0.0146687	0.033992	0.0148843	0.0321299	0.0234375	0.0491871	0.0254952	0.0275378	0.0254332	0.00243763	0.00425834	0.00240385	0.0522326	0.00621496	0.00685612	0.00946906	0.0054903	0.00510646	0.00370999	0.0097914	0.00592755	0.00717916	0.0872062	0.0469699	0.0196482	0.0362541	0.0372621	0.0183727	0.0134831
Veillonellaceae_[G-1] sp._oral_taxon_129	0	0	0	0	0	0.000119911	0.000125565	0.000105843	0	0	0	0	0	0	0	0	0	0	0	0	0	0	0	0	0	0	0	0	0	0	0	0	0	0	0	0	0	0	0	0	0	6.35324e-05	0	0	0	0	0	0	0
Veillonellaceae_[G-1] sp._oral_taxon_132	0	0	0	0	0.000213767	5.99556e-05	0.000125565	0	0	0	0	0	0.000105419	0	0	0	0	0	0	0	0	0	0	0	0	0	0	0	0	0	0.000202778	0	0	0	9.93641e-05	0.000112727	0.000127681	0.0001731	0.000106	0.000106428	0.000146359	6.35324e-05	0	0	0	0	0	0	0
Veillonellaceae_[G-1] sp._oral_taxon_150	0.000239378	0	0	0	0	5.99556e-05	0	0.000211685	0	0.000140617	0.000138918	0	0	0	0	7.67224e-05	0	0	0.000199124	0	0	0.000117619	0	0	0	0	0	0	0	0.000286779	0.000101389	0	8.33056e-05	0.000243724	9.93641e-05	0.000225454	0	8.65501e-05	0.000106	0.000319285	7.31797e-05	6.35324e-05	0	0	0	0	0	0.000308785	0
Veillonellaceae_[G-1] sp._oral_taxon_155	0	0	0	0	0	0.000119911	0.00025113	0	0.000108237	0	0	0	0.000105419	0	0	0.000153445	0.00013224	0	0	0	0	0	0	0	0	0	0	0	0	0.000286779	0	0	0	0.000121862	0	0.000225454	6.38407e-05	0	0.000211999	0	0	0	0	0	0	0	0	0	0
Fusobacterium canifelinum	0	0	0	0	0.000106883	5.99556e-05	0	0	0	7.03087e-05	6.94589e-05	0	0	0	0	0	0	0	0	0	0	0	0	0	0	0	0	0	0	0	0	0	0	0.000121862	0.000198728	0	0.000127681	0	0	0	7.31797e-05	0	0	0	0	0	0	0	0
Fusobacterium multispecies_spp13_2	0.00359066	0.00129586	0.00297915	0.00258344	0.00171013	0.00173871	0.00150678	0.00243438	0.0020565	0.00379667	0.00277836	0.0045045	0.00274088	0.00232473	0.00349185	0.00237839	0.00238032	0.00916154	0.00258861	0.0111343	0.00843028	0.00564573	0.0100063	0.00247153	0.00284091	0.0055567	0.00284408	0.00531561	0.00492767	0.00344135	0.00141945	0.00240385	0.00766411	0.0025591	0.001093	0.00214181	0.00159602	0.0012117	0.00158999	0.00244785	0.00160995	0.00285896	0.00473625	0.00431907	0.00370332	0.00331818	0.00627678	0.015748	0.00872439
Fusobacterium multispecies_spp15_2	0	0	0	0	0	0	0	0.000211685	0	0.000351543	0	0	0	0	0	0	0	0	0	0	0	0	0	0	0	0	0	0	0	0	0	0	0	0	0	0	0	0	0	0	0	0	0.000118406	0	0	0	0	0.000154392	0
Fusobacterium multispecies_spp21_2	0	0	0	0	0	0	0	0	0	0	0	0	0	0	0	0	0	0	0	0	0	0	0	0	0	0	0	0	0	0	0	0	0	0	0	0	0	0	0	0	0	0	0	0	0	0	0	0	0
Fusobacterium multispecies_spp22_2	0	0	9.02772e-05	0	0.000427533	0	0	0.000317528	0	0.000140617	6.94589e-05	0	0.000105419	0	0	0	0	0	0	0	0	0	0	0	0	0	0	0	0	0	0.000202778	0.000160256	0	0.000121862	0.000198728	0.000112727	0.000127681	0	0.000106	0.000212857	0	6.35324e-05	0	0	0.00041148	0	0	0	0
Fusobacterium multispecies_spp28_2	0.00095751	8.09913e-05	0.000541663	0.000349113	0.00117572	0.00125907	0.00100452	0.00127011	0.00032471	0.00133586	0.000138918	0	0	0.000367062	0.000831393	0.000613779	0.00039672	0.000231938	0.000199124	0	0.00168606	0.000940955	0.0011257	0.000353076	0.000142045	0.000514509	0.000711021	0.000590624	0.000158957	0.00114712	0.00111528	0.00304487	0.0014995	0.00121862	0.00208665	0.00101454	0.000638407	0.0001731	0.000529998	0.000744998	0.000585437	0.000127065	0.000828844	0.000539884	0.00020574	0	9.96314e-05	0.000463177	0.000264375
Fusobacterium multispecies_sppn1_2_nov_97.650%	0	0	0	0	0.000213767	0.000179867	0.00025113	0.000529213	0.00032471	0.000351543	0.000138918	0	0.000421674	0.000244708	0	7.67224e-05	0	0	0	0	0	0	0	0	0	0	0	0	0	0.000860338	0.000304167	0.000480769	0	0.000365586	0.000397456	0.000225454	0.000574566	0.0003462	0.000423998	0.00063857	0.000292719	0.000190597	0	0	0	0	0	0	0
Fusobacterium naviforme	0	0	0	0	0.000855066	0.000359734	0.00100452	0.000317528	0.000216474	0.000703087	0.000277836	0	0	0.00061177	0.000166279	0.000153445	0.000528961	0.000115969	0	0	0.000505817	0	0	0.000441345	0	0	0	0	7.94786e-05	0.000430169	0.000608334	0.00128205	0	0.000365586	0.000993641	0.000225454	0.000191522	0	0	0	7.31797e-05	0	5.92031e-05	0	0.00041148	0.000122895	0.000199263	0	0
Fusobacterium nucleatum_subsp._animalis	0	0.000242974	9.02772e-05	0.000628404	0.0181702	0.0126506	0.0105475	0.00793819	0.0124472	0.0131477	0.00673751	0	0.00421674	0.00868714	0.00764882	0.00268528	0.00595081	0.000115969	0.000398248	0.000347947	0	0	0.000125078	0.000176538	0	0.000514509	0	0.00036914	0.000397393	0.0127617	0.0123695	0.0237179	0	0.0116988	0.0104332	0.013189	0.00759704	0.0020772	0.00434598	0.00287356	0.00702525	0.00463787	0.000296016	0.000674855	0.000925831	0.000245791	0.000199263	0	0.000528751
Fusobacterium nucleatum_subsp._nucleatum	0	0	0	0	0.000534416	0.000359734	0.00025113	0.00042337	0.000216474	0.000210926	0.000138918	0	0	0.000122354	0	0.000537057	0.000661201	0	0	0	0	0	0	0	0	0	0	0	0	0.000286779	0.000506945	0.000320513	0	0.000731172	9.93641e-05	0.000676361	0.000319203	0	0	0.000212857	7.31797e-05	0.000190597	0	0	0	0	0	0	0
Fusobacterium nucleatum_subsp._polymorphum	0.0783962	0.0110148	0.0158888	0.0158497	0.0533348	0.0538402	0.0485937	0.0574725	0.0588808	0.0674963	0.0373689	0.0744852	0.0331014	0.047351	0.0317592	0.0246279	0.0439037	0.163864	0.228594	0.253132	0.0569887	0.129617	0.0602877	0.0110336	0.0211648	0.0275777	0.0127984	0.0273164	0.0236846	0.078004	0.0690459	0.0977564	0.0425691	0.073361	0.0578299	0.070567	0.0321757	0.0186083	0.0360399	0.0232014	0.0259788	0.0201398	0.0397845	0.0430557	0.0206769	0.0191717	0.0442363	0.225259	0.0413748
Fusobacterium nucleatum_subsp._vincentii	0.00287253	0.00113388	0.00234721	0.000837872	0.0568619	0.0514419	0.0331492	0.0467824	0.0480571	0.0549814	0.0298673	0.000965251	0.0221379	0.0376851	0.0424011	0.0303821	0.0370272	0.00382697	0.00139387	0.00347947	0.00758725	0.00541049	0.00437774	0.00185365	0.0015625	0.00391027	0.00375825	0.00206718	0.00158957	0.0412962	0.0600223	0.0884615	0.00516495	0.0554472	0.0551471	0.0394544	0.0237487	0.012117	0.0273479	0.0287356	0.0327113	0.0280178	0.00242733	0.00337427	0.00329184	0.00184343	0.00229152	0.00694766	0.002115
Fusobacterium periodonticum	0.0629563	0.35539	0.287352	0.306172	0.0323856	0.0266803	0.0367906	0.0252964	0.0195909	0.0348028	0.0266722	0.11213	0.0429053	0.0305885	0.0665115	0.0414301	0.0416556	0.096834	0.0101553	0.179889	0.474456	0.11809	0.489056	0.280784	0.221875	0.275571	0.396039	0.365522	0.384677	0.0281044	0.0209875	0.0328526	0.226674	0.0246161	0.0161963	0.0205163	0.026047	0.0212913	0.0270299	0.0524691	0.0503476	0.0508259	0.165236	0.134026	0.348112	0.227111	0.213709	0.128146	0.330998
Fusobacterium sp._HOT_204	0.0135248	0.00137685	0.00352081	0.00453847	0.00309962	0.00419689	0.00301356	0.00402202	0.00357182	0.00464037	0.00208377	0.0151223	0.00200295	0.00232473	0.00399069	0.00276201	0.00145464	0.0256291	0.0485862	0.0499304	0.0134885	0.0221124	0.00938086	0.00450172	0.00454545	0.00740893	0.00639919	0.00509413	0.00516611	0.00430169	0.00456251	0.00400641	0.00574808	0.00329028	0.0049682	0.00247999	0.00242594	0.000778951	0.00233199	0.00149	0.00153677	0.00177891	0.00692677	0.0041841	0.00555498	0.00282659	0.0066753	0.0424579	0.0116325
Fusobacterium sp._oral_taxon_203	0	0	0.00108333	6.98227e-05	0.00106883	0.0010792	0.000627825	0.000529213	0.000974131	0.00105463	0.000486212	0	0.000316256	0.000367062	0.000332557	0.000920669	0.00026448	0.000115969	0	0	0.000337211	0	0.000375235	8.8269e-05	0	0	0	0	0	0.000860338	0.000811112	0.000961538	0	0.000487448	0.000298092	0.000676361	0.000319203	8.65501e-05	0.000317999	0.00106428	0.000365898	0.000381194	0	0	0.00020574	0	9.96314e-05	0	0
Fusobacterium sp._oral_taxon_370	0	0	0	0	0	0.000119911	0	0	0.00032471	0.00105463	0	0	0	0.000367062	0	0.000843947	0	0	0	0	0	0	0	0	0	0	0	0	0	0	0	0.00144231	0	0	0	0	0	0	0	0.000106428	0.000512258	0	0	0	0	0	0	0	0
Leptotrichia buccalis	0	0	0	0	0	0	0	0	0	0	0	0	0	0	0	0	0	0	0	0	0	0	0	0	0	0	0	0	0	0	0	0	0	0	0	0	0	0	0	0	0	0	0	0	0	0	0	0	0
Leptotrichia hofstadii	0	0	0	0	0	0	0	0	0	0	0	0	0	0	0	0	0	0	0	0	0	0	0	0	0	0	0	0	0	0	0	0	0	0	0	0	0	0	0	0	0	0	0	0	0	0	0	0	0
Leptotrichia hongkongensis	0	0	0	0	0	0	0	0	0	0	0	0	0	0	0	0	0	0	0	0	0	0	0	0	0	0	0	0	0	0	0	0	0	0	0	0	0	0	0	0	0	0	0	0	0	0	0	0	0
Leptotrichia sp._Oral_Taxon_B57	0	0	0	0	0	0	0	0	0	0	0	0	0	0	0	0	0	0	0	0	0	0	0	0	0	0	0	0	0	0	0	0	0	0	0	0	0	0	0	0	0	0	0	0	0	0	0	0	0
Leptotrichia sp._oral_taxon_212	0	0	9.02772e-05	0.000209468	0	0.000119911	0	0	0.000108237	7.03087e-05	6.94589e-05	0	0	0	0.000332557	0	0	0	0	0	0	0.000117619	0	0	0	0.000205804	0	0	0	0.000286779	0	0	0	0	0	0	0	0	0.000106	0	0	0	0	0	0	0	9.96314e-05	0	0
Leptotrichia sp._oral_taxon_215	0	0	0	0	0	5.99556e-05	0	0	0	0.000210926	0.000138918	0	0	0.000244708	0	7.67224e-05	0	0	0	0	0	0	0	0	0	0	0	0	0	0	0.000101389	0	8.33056e-05	0	0.000298092	0.000112727	0	0	0	0	0	6.35324e-05	0	0	0	0	0	0	0
Leptotrichia sp._oral_taxon_225	0	0	0	0	0	0	0	0	0	0	0	0	0	0	0	0	0	0	0	0	0	0	0	0	0	0	0	0	0	0	0	0	0	0	0	0	0	0	0	0	0	0	0	0	0	0	0	0	0
Leptotrichia sp._oral_taxon_392	0	0	0	0	0	0	0	0	0	0	0	0	0	0	0	0	0.00013224	0	0	0	0	0	0	0	0	0	0	0	0	0	0	0	0	0	0	0	0	0	0	0	0	0	5.92031e-05	0	0	0	0	0	0
Leptotrichia sp._oral_taxon_417	0	0	0	0	0	0	0	0	0	0	0	0	0	0	0	0	0	0	0	0	0	0	0	0	0	0	0	0	0	0	0	0	0	0	0	0	0	0	0	0	0	0	0	0	0	0	0	0	0
Leptotrichia sp._oral_taxon_498	0	0	0	0	0	0	0	0	0	0	0	0	0	0	0	0	0	0	0	0	0	0	0	0	0	0	0	0	0	0	0	0	0	0	0	0	0	0	0	0	0	0	0	0	0	0	0	0	0
Leptotrichia wadei	0	0	0	0	0	0	0	0	0	0	0	0	0	0	0	0	0	0	0	0	0	0	0	0	0	0	0	0	0	0	0	0	0	0	0	0	0	0	0	0	0	0	0	0	0	0	0	0	0
Lautropia mirabilis	0	0	0	0	0	0	0	0	0	0	0	0	0	0	0	0	0	0	0	0	0	0	0	0	0	0	0	0	0	0	0	0	0	0	0	0	0	0	0	0	0	0	0	0	0	0	0	0	0
Eikenella corrodens	0	0	0	0	0	0	0	0.000105843	0	0	0.000138918	0	0	0	0	0	0	0	0.000398248	0	0	0	0	0	0	0	0	0	0	0	0	0	0	0	0	0	0	0	0	0	0	0	0	0	0	0	0	0	0
Neisseria flavescens|subflava	0	0	0	0	0	0	0	0	0	0	0	0	0	0	0	0	0	0	0	0	0	0	0	0	0	0	0	0	0	0	0	0	0	0	0	0	0	0	0	0	0	0	0	0	0	0	0	0	0
Desulfobulbus sp._oral_taxon_041	0	0	0	0	0	0	0	0	0	0	0	0	0	0	0	0	0	0	0	0	0	0	0	0	0	0	0	0	0	0	0	0	0	0	0	0	0	0	0	0	0	0	0	0	0	0	0	0	0
Desulfovibrio sp._oral_taxon_040_nov_93.173%	0	0	0	0	0	0	0	0	0	0	0	0	0	0	0	0	0	0	0	0	0	0	0	0	0	0	0	0	0	0	0	0	0	0	0	0	0	0	0	0	0	0	0	0	0	0	0	0	0
Campylobacter concisus	0.00514662	0.00647931	0.00397219	0.00530652	0.00160325	0.00173871	0.000627825	0.000952583	0.00119061	0.000984321	0.000902966	0.00402188	0.000843348	0.00208002	0.00282674	0.00130428	0.00277704	0.00162356	0.00617284	0.00417537	0.0059012	0.00576335	0.00762977	0.000970959	0.00198864	0.00216094	0.00172676	0.00376523	0.00214592	0.00129051	0.001825	0.0025641	0.00466511	0.000853034	0.000298092	0.000676361	0.00095761	0.000605851	0.001166	0.00117071	0.00139041	0.00152478	0.00260494	0.00175462	0.00226314	0.00172054	0.00528046	0.00061757	0.00237938
Campylobacter concisus_nov_97.849%	0	0	0	0	0	0	0	0	0	0	0	0	0	0	0	0	0	0	0	0	0	0	0	0	0	0	0	0	0	0	0	0	0	0	0	0	0	0	0	0	0	0	0	0	0	0	0	0	0
Campylobacter gracilis	0	0	0	0	0	0	0	0	0	0	0	0	0	0	0	0	0	0	0	0	0	0	0	0	0	0	0	0	0	0	0	0	0	0	0	0	0	0	0	0	0	0	0	0	0	0	0	0	0
Campylobacter showae	0.00490724	0.000161983	0.000361109	0.000418936	0.000213767	0.000359734	0.00025113	0.000105843	0.000541184	7.03087e-05	6.94589e-05	0.00498713	0	0	0	0.000153445	0.00013224	0.00359504	0.00597372	0.0104384	0.0155117	0.00552811	0.00700438	0.000441345	0.000852273	0.00123482	0.000507872	0.000516796	7.94786e-05	0.00014339	0.000202778	0.000641026	0.00324892	0.000365586	0	0.000112727	6.38407e-05	0	0.000211999	0	7.31797e-05	0.000190597	0.00319697	0.00350925	0.00174879	0.00122895	0.00109595	0.00370542	0.00171844
Campylobacter sp._Oral_Taxon_G43	0	0	0	0	0	0	0	0	0	0	0	0	0	0	0	0	0	0	0	0	0	0	0	0	0	0	0	0	0	0	0	0	0	0	0	0	0	0	0	0	0	0	0	0	0	0	0	0	0
Aggregatibacter sp._oral_taxon_458	0	0	0	0	0	0	0	0	0	0	0	0	0	0	0	0	0	0	0	0	0	0	0	0	0	0	0	0	0	0	0	0	0	0	0	0	0	0	0	0	0	0	0	0	0	0	0	0	0
Aggregatibacter sp._oral_taxon_513	0	0	0	0	0	0	0	0	0	0	0	0	0	0	0	0	0	0	0	0	0	0	0	0	0	0	0	0	0	0	0	0	0	0	0	0	0	0	0	0	0	0	0	0	0	0	0	0	0
Haemophilus parainfluenzae	0	0	0	6.98227e-05	0	0	0	0	0	0	0	0	0	0	0	0	0	0	0	0	0	0	0	0	0	0	0	0	0	0	0	0	0	0	0	0	0	0	0	0	0	0	0	0	0	0	9.96314e-05	0	0
TM7_[G-1] sp._oral_taxon_346	0	0	0	0	0	0	0	0	0	0	0	0	0	0	0	0	0	0	0	0	0	0	0	0	0	0	0	0	0	0	0	0	0	0	0	0	0	0	0	0	0	0	0	0	0	0	0	0	0
TM7_[G-1] sp._oral_taxon_348	0	0	0	0	0	0	0	0	0	0	0	0	0	0	0	0	0	0	0	0	0	0	0	0	0	0	0	0	0	0	0	0	0	0	0	0	0	0	0	0	0	0	0	0	0	0	0	0	0
TM7_[G-1] sp._oral_taxon_349	0	0	0	0	0	0	0	0	0	0	0	0	0	0	0	0	0	0	0	0	0	0	0	0	0	0	0	0	0	0	0	0	0	0	0	0	0	0	0	0	0	0	0	0	0	0	0	0	0
TM7_[G-5] sp._oral_taxon_356	0	0	0	0	0	0	0	0	0	0	0	0	0	0	0	0	0	0	0	0	0	0	0	0	0	0	0	0	0	0	0	0	0	0	0	0	0	0	0	0	0	0	0	0	0	0	0	0	0
Treponema denticola	0	0	0	0	0.00149637	0.00149889	0.000376695	0.0014818	0.00248945	0.00239049	0.00333403	0.000160875	0.00231921	0.00367062	0.00914533	0.00667485	0.00806665	0	0	0	0	0	0	0	0	0	0	0	0	0.00258102	0.00263611	0.00416667	0	0.00572752	0.00268283	0.00574907	0.00689479	0.00354855	0.00551198	0.00606641	0.00892792	0.0104828	0	0	0	0	0	0	0
Treponema denticola_nov_80.120%	0	0	0	0	0	0	0	0	0	0	0	0	0	0	0	0	0	0	0	0	0	0	0	0	0	0	0	0	0	0	0	0	0	0	0	0	0	0	0	0	0	0	0	0	0	0	0	0	0
Treponema maltophilum	0	8.09913e-05	0	0	0.000106883	0	0.000125565	0	0	0	0	0	0	0	0	0	0.00013224	0.000115969	0	0	0	0	0.000125078	8.8269e-05	0.000142045	0	0	7.3828e-05	0	0	0	0	8.33056e-05	0	0	0	0	0	0	0	7.31797e-05	6.35324e-05	0.000118406	0	0	0.000122895	0	0.000308785	0
Treponema socranskii	0	8.09913e-05	9.02772e-05	0.000139645	0.000106883	0	0	0	0.000108237	0	0.000138918	0.000482625	0	0	0.000166279	0	0.00013224	0	0.000597372	0.000173974	0	0.000352858	0.000250156	0	0.000142045	0.000411607	0.000101574	7.3828e-05	0.000158957	0	0.000202778	0	0	0	0	0	0	8.65501e-05	0	0.000106428	0	6.35324e-05	5.92031e-05	0	0	0.000122895	0	0.000308785	0.000132188
Treponema sp._oral_taxon_231	0.00131658	0	0	0	0	0	0	0.000105843	0	0	0	0.0019305	0	0	0	0	0	0.000695814	0.00179211	0.000521921	0.000337211	0.000823336	0.000250156	0.000176538	0	0	0	0.000147656	0	0	0.000101389	0	0.000416528	0	0	0	0	8.65501e-05	0	0	0	0	0.000473625	0.000809826	0	0	9.96314e-05	0.000308785	0
Pyramidobacter piscolens	0	0	0	0	0	0	0	0	0	0	0	0.000160875	0	0.000122354	0	0.000153445	0	0	0	0	0	0	0	0	0	0	0	0	0	0	0	0	0	0	0	0	0	0.0001731	0	0	0.000219539	0	0	0	0	0	0	0	0
Fretibacterium fastidiosum	0	0	0	0	0.000106883	0.000179867	0.000376695	0.000105843	0.000432947	0.000140617	0.000347295	0	0.000527093	0.00061177	0	0.000613779	0.00026448	0	0	0	0	0	0	0	0	0	0	0	0	0.00014339	0	0.000641026	0	0.000365586	9.93641e-05	0.000450907	0.000255363	0.00025965	0.000423998	0	0.000512258	0.000381194	0	0	0	0	0	0	0
Fretibacterium sp._oral_taxon_359	0	0	0	0	0	5.99556e-05	0	0	0	0	0.000138918	0	0	0.000244708	0	0	0	0	0	0	0	0	0	0	0	0	0	0	0	0	0	0.000160256	0	0	0	0	0	0	0	0	0	0	0	0	0	0	0	0	0
Fretibacterium sp._oral_taxon_360	0	0.000242974	0	6.98227e-05	0.000855066	0.000419689	0.000376695	0.000529213	0.000541184	0.000281235	0.000555671	0.000804376	0.0011596	0.000489416	0.000997672	0.000613779	0.0013224	0.000115969	0.000199124	0	0.00118024	0.000117619	0.000750469	0	0	0	0.000101574	0	0	0.000430169	0.000405556	0.00144231	0.000333222	0	0.000198728	0.000338181	0.000383044	0.000519301	0.000423998	0.000319285	0.000512258	0.000698856	0	0.000269942	0	0.000122895	9.96314e-05	0.000463177	0.00264375
Fretibacterium sp._oral_taxon_362	0	0	0	0	0	0	0	0	0	0	0	0	0	0	0	0	0	0	0	0	0	0	0	0	0	0	0	0	0	0	0	0	0	0	0	0.000225454	0	0	0	0	0	0	0	0	0	0	0	0	0
[truncated: 341 more columns]

## Sheet: Detection
Experiment number	Experiment1	Experiment1	Experiment1	Experiment1	Experiment1	Experiment1	Experiment1	Experiment1	Experiment1	Experiment1	Experiment1	Experiment1	Experiment1	Experiment1	Experiment1	Experiment1	Experiment1	Experiment1	Experiment1	Experiment1	Experiment1	Experiment1	Experiment1	Experiment1	Experiment1	Experiment1	Experiment1	Experiment1	Experiment1	Experiment1	Experiment1	Experiment1	Experiment1	Experiment1	Experiment1	Experiment1	Experiment1	Experiment1	Experiment1	Experiment1	Experiment1	Experiment1	Experiment1	Experiment1	Experiment1	Experiment1	Experiment1	Experiment1	Experiment1
Serum concentration	5%_serum	1%_serum	1%_serum	1%_serum	5%_serum	5%_serum	5%_serum	3.5%_serum	3.5%_serum	3.5%_serum	2% _serum	5%_serum	2% _serum	2% _serum	1%_serum	1%_serum	1%_serum	5%_serum	5%_serum	5%_serum	3.5%_serum	5%_serum	3.5%_serum	2% _serum	2% _serum	2% _serum	1%_serum	1%_serum	1%_serum	5%_serum	5%_serum	5%_serum	3.5%_serum	3.5%_serum	3.5%_serum	3.5%_serum	2% _serum	2% _serum	2% _serum	1%_serum	1%_serum	1%_serum	3.5%_serum	3.5%_serum	2% _serum	2% _serum	2% _serum	5%_serum	1%_serum
Shaking condition	Non-shaking	Non-shaking	Non-shaking	Non-shaking	Non-shaking	Non-shaking	Non-shaking	Non-shaking	Non-shaking	Non-shaking	Non-shaking	Non-shaking	Non-shaking	Non-shaking	Non-shaking	Non-shaking	Non-shaking	Shaking	Shaking	Shaking	Shaking	Non-shaking	Shaking	Shaking	Shaking	Shaking	Shaking	Shaking	Shaking	Shaking	Shaking	Shaking	Non-shaking	Shaking	Shaking	Shaking	Shaking	Shaking	Shaking	Shaking	Shaking	Shaking	Non-shaking	Non-shaking	Non-shaking	Non-shaking	Non-shaking	Non-shaking	Non-shaking
Health status	Health	Health	Health	Health	Perio	Perio	Perio	Perio	Perio	Perio	Perio	Health	Perio	Perio	Perio	Perio	Perio	Health	Health	Health	Health	Health	Health	Health	Health	Health	Health	Health	Health	Perio	Perio	Perio	Health	Perio	Perio	Perio	Perio	Perio	Perio	Perio	Perio	Perio	Health	Health	Health	Health	Health	Health	Health
Time point	Day4	Day4	Day4	Day4	Day4	Day4	Day4	Day4	Day4	Day4	Day4	Day4	Day4	Day4	Day4	Day4	Day4	Day4	Day4	Day4	Day4	Day4	Day4	Day4	Day4	Day4	Day4	Day4	Day4	Day4	Day4	Day4	Day4	Day4	Day4	Day4	Day4	Day4	Day4	Day4	Day4	Day4	Day4	Day4	Day4	Day4	Day4	Day7	Day7
Sample ID	A1	A10	A11	A12	A13	A14	A15	A16	A17	A18	A19	A2	A20	A21	A22	A23	A24	A25	A26	A27	A29	A3	A30	A31	A32	A33	A34	A35	A36	A37	A38	A39	A4	A40	A41	A42	A43	A44	A45	A46	A47	A48	A5	A6	A7	A8	A9	B1	B10
Actinomyces cardiffensis	0	0	0	0	0	0	0	0	0	0	0	0	0	0	0	0	0	0	0	0	0	0	0	0	0	0	0	0	0	0	0	0	0	0	0	0	0	0	0	0	0	0	0	0	0	0	0	0	0
Actinomyces sp._oral_taxon_180	0	0	0	0	0	0	0	1	0	0	0	0	1	1	0	0	0	0	0	0	0	0	0	0	0	0	0	0	0	0	0	0	0	0	0	0	0	0	0	0	0	0	0	0	0	0	0	1	0
Rothia aeria	0	0	0	0	0	0	0	0	0	0	0	0	0	0	0	0	0	0	0	0	0	0	0	0	0	0	0	0	0	0	0	0	0	0	0	0	0	0	0	0	0	0	0	0	0	0	0	0	0
Rothia dentocariosa	0	0	0	0	0	0	0	0	0	0	0	0	0	0	0	0	0	0	0	0	0	0	0	0	0	0	0	0	0	0	0	0	0	0	0	0	0	0	0	0	0	0	0	0	0	0	0	0	0
Rothia mucilaginosa	0	0	0	0	0	0	0	0	0	0	0	0	0	0	0	0	0	0	0	0	0	0	0	0	0	0	0	0	0	0	0	0	0	0	0	0	0	0	0	0	0	0	0	0	0	0	0	0	0
Corynebacterium matruchotii	0	0	0	0	0	0	0	0	0	0	0	0	0	0	0	0	0	0	0	0	0	0	0	0	0	0	0	0	0	0	0	0	0	0	0	0	0	0	0	0	0	0	0	0	0	0	0	0	0
Atopobium parvulum	1	1	0	1	1	1	1	1	1	1	1	0	1	1	1	1	1	1	1	1	0	1	1	1	1	1	1	1	1	1	1	1	0	1	1	1	1	1	1	1	1	1	1	0	0	1	0	1	1
Atopobium rimae	0	0	0	0	1	1	1	1	1	1	1	0	1	1	1	1	1	1	0	0	0	1	1	0	0	1	0	0	0	1	1	1	0	1	1	1	1	1	1	1	1	1	0	0	0	0	0	1	0
Atopobium sp._oral_taxon_199	0	0	0	1	0	1	0	0	0	0	1	0	1	1	1	1	0	1	1	1	0	1	1	0	0	0	0	0	0	0	1	0	0	0	1	1	0	1	0	0	1	1	0	0	0	0	0	0	1
Atopobium sp._oral_taxon_416	0	0	0	0	0	0	0	0	0	0	0	0	0	0	0	0	0	0	0	0	0	0	0	0	0	0	0	0	0	0	0	0	0	0	0	0	0	0	0	0	0	0	0	0	0	0	0	0	0
Slackia exigua	0	0	0	0	0	0	0	0	0	0	0	0	0	0	0	0	0	0	0	0	0	0	0	0	0	0	0	1	0	0	0	0	0	0	0	0	1	0	0	0	0	0	0	0	0	0	0	0	0
Cryptobacterium curtum	0	0	0	0	0	0	0	0	0	0	0	0	0	0	0	0	0	0	0	0	0	0	0	0	0	0	0	0	0	0	0	0	0	0	0	0	0	0	0	0	0	0	0	0	0	0	0	0	0
Bacteroidetes_[G-3] sp._oral_taxon_280	0	0	0	0	1	1	1	0	1	1	1	0	1	1	1	1	1	0	0	0	0	0	0	0	0	0	0	0	0	1	0	1	0	1	1	0	1	1	1	1	1	1	0	0	0	0	0	0	0
Bacteroidetes_[G-3] sp._oral_taxon_436	0	0	0	0	0	1	1	0	0	0	0	0	0	0	1	1	0	0	0	0	0	0	0	0	0	0	0	0	0	1	1	1	0	1	1	0	0	0	0	0	0	0	0	0	0	0	0	0	0
Bacteroidetes_[G-5] sp._oral_taxon_511	0	0	0	0	0	0	0	0	0	0	0	0	0	1	0	1	0	0	0	0	0	0	0	0	0	0	0	0	0	1	0	1	0	1	0	1	0	0	0	0	0	0	0	0	0	0	0	0	0
Bacteroidaceae_[G-1] sp._oral_taxon_272	0	0	0	0	0	1	0	0	0	0	0	0	0	0	0	0	0	0	0	0	0	0	0	0	0	0	0	0	0	0	0	0	0	0	0	0	0	0	0	0	1	0	0	0	0	0	0	0	0
Bacteroides heparinolyticus	0	0	0	0	0	0	0	0	1	0	0	0	0	0	0	0	0	0	0	0	0	0	0	0	0	0	0	0	0	0	0	0	0	0	0	0	0	0	0	0	0	0	0	0	0	0	0	0	0
Bacteroides pyogenes_nov_83.499%	0	0	0	0	0	0	0	0	0	0	0	0	0	0	0	0	0	0	0	0	0	0	0	0	0	0	0	0	0	0	0	0	0	0	0	0	0	0	0	0	0	0	0	0	0	0	0	0	0
Bacteroides zoogleoformans	0	0	1	0	1	1	1	1	1	1	1	0	1	1	1	1	1	0	0	0	0	0	0	0	0	0	0	0	0	1	1	1	0	1	1	1	1	1	1	1	1	1	0	0	0	0	0	0	0
Bacteroides zoogleoformans_nov_96.945%	0	0	0	0	0	0	0	0	0	0	0	0	0	0	0	0	0	0	0	0	0	0	0	0	0	0	0	0	0	0	0	0	0	0	0	0	0	0	0	0	0	0	0	0	0	0	0	0	0
Bacteroidales_[G-2] sp._oral_taxon_274	1	0	1	1	1	1	1	1	1	1	1	1	1	1	1	1	1	1	1	1	1	1	1	0	1	1	1	1	1	1	1	1	1	1	1	1	1	1	1	1	1	1	1	1	0	0	1	1	1
Porphyromonas catoniae	1	1	1	0	1	1	1	1	1	1	1	1	1	1	1	1	1	1	1	1	0	1	0	0	1	0	0	0	1	1	1	1	0	1	1	1	1	1	1	1	1	1	1	1	0	0	0	1	1
Porphyromonas endodontalis	1	0	0	0	0	0	1	0	0	0	0	0	0	0	0	1	0	1	0	0	0	0	0	0	0	0	0	0	0	1	1	1	0	1	0	1	0	0	0	0	0	1	0	0	0	0	0	0	0
Porphyromonas endodontalis_nov_97.972%	0	0	0	0	0	0	0	0	0	0	0	0	0	0	0	0	0	0	0	0	0	0	0	0	0	0	0	0	0	0	0	0	0	0	0	0	0	0	0	0	0	0	0	0	0	0	0	0	0
Porphyromonas gingivalis	1	0	0	0	1	1	1	1	1	1	1	1	1	1	1	1	1	1	0	0	0	0	0	0	0	0	0	0	0	1	1	1	1	1	1	1	1	1	1	1	1	1	0	1	0	0	0	0	0
Porphyromonas multispecies_spp18_2	1	1	1	1	0	0	0	0	0	0	0	0	0	0	0	0	0	1	1	1	0	0	1	1	1	1	1	1	1	0	0	0	1	0	0	0	0	0	0	0	0	0	0	0	1	1	1	0	1
Porphyromonas sp._Oral_Taxon_B43	0	1	0	0	0	0	0	0	0	0	0	0	0	0	1	1	0	0	0	0	0	0	0	0	0	0	0	0	0	0	1	1	0	0	0	1	0	1	0	0	1	1	0	0	0	0	0	0	0
Porphyromonas sp._oral_taxon_275	0	1	1	1	1	1	1	1	1	1	1	0	1	1	1	1	1	0	1	1	0	0	1	1	1	1	1	1	1	1	1	1	1	1	1	1	1	1	1	1	1	1	1	0	1	1	1	1	1
Porphyromonas sp._oral_taxon_277	0	0	1	0	1	1	1	1	1	1	1	0	1	1	1	1	1	0	0	0	0	0	0	0	0	0	0	0	0	1	1	1	0	1	1	1	1	1	1	1	1	1	0	0	0	0	0	1	1
Porphyromonas sp._oral_taxon_278	1	1	1	1	1	1	1	1	1	1	1	1	1	1	1	1	1	1	1	1	1	0	1	1	1	1	1	1	1	1	1	1	1	1	1	1	1	1	1	1	1	1	1	1	1	1	1	1	1
Porphyromonas sp._oral_taxon_279	1	1	1	1	0	0	0	0	0	1	1	1	0	1	0	0	0	1	1	1	1	1	1	1	1	1	1	1	1	0	0	0	1	0	0	0	1	0	0	0	1	1	1	1	1	1	1	1	1
Porphyromonas sp._oral_taxon_284	0	0	0	0	0	0	1	0	0	0	0	0	0	0	0	0	1	0	0	0	0	0	0	0	0	0	0	0	0	1	0	0	0	0	0	0	0	0	0	0	1	0	0	0	0	0	0	0	0
Porphyromonas sp._oral_taxon_284_nov_97.561%	0	0	0	0	0	0	0	0	0	0	0	0	0	0	0	0	0	0	0	0	0	0	0	0	0	0	0	0	0	0	0	0	0	0	0	0	0	0	0	0	0	0	0	0	0	0	0	0	0
Tannerella forsythia	0	0	0	0	0	0	0	0	0	0	0	0	0	0	0	0	0	0	0	0	0	0	0	0	0	0	0	0	0	0	0	0	0	0	0	0	0	1	0	0	1	0	0	0	0	0	0	0	0
Alloprevotella rava	0	0	0	0	1	1	1	1	1	1	1	1	1	1	1	1	1	0	1	1	1	0	0	0	0	0	0	1	0	1	1	1	0	1	1	1	1	1	1	1	1	1	0	0	0	0	1	0	0
Alloprevotella sp._oral_taxon_308	0	0	0	0	1	1	1	0	0	1	1	0	1	0	1	1	1	0	0	0	0	0	1	0	1	0	0	0	0	1	1	1	1	1	1	0	1	0	1	1	1	1	0	0	0	0	0	0	0
Alloprevotella sp._oral_taxon_473	1	1	1	1	1	1	1	1	1	1	1	1	1	1	1	1	1	1	1	1	1	1	1	1	1	1	1	1	1	1	1	1	1	1	1	1	1	1	1	1	1	1	1	1	1	1	1	1	1
Alloprevotella sp._oral_taxon_473_nov_97.571%	0	0	0	0	1	1	1	1	1	1	1	0	1	1	1	1	1	0	0	0	0	0	0	0	0	0	0	0	0	0	1	1	0	1	1	1	1	1	1	1	1	1	0	0	0	0	0	0	0
Alloprevotella sp._oral_taxon_912	0	0	0	0	0	0	0	0	1	1	1	0	0	1	1	0	0	0	0	0	0	0	0	0	0	0	0	0	0	1	0	0	0	0	0	1	0	1	0	0	1	0	0	0	0	0	0	0	0
Alloprevotella sp._oral_taxon_913	0	0	0	0	0	0	0	1	1	1	1	0	0	0	1	1	1	0	0	0	0	0	0	0	1	0	0	0	0	1	1	0	0	0	1	0	1	1	1	0	1	1	0	0	0	0	0	0	0
Alloprevotella sp._oral_taxon_913_nov_97.769%	0	0	0	0	0	0	0	0	0	0	0	0	0	0	0	0	0	0	0	0	0	0	0	0	0	0	0	0	0	0	0	0	0	0	0	0	0	0	0	0	0	0	0	0	0	0	0	0	0
Alloprevotella sp._oral_taxon_914	0	0	0	0	0	1	1	1	0	1	1	0	1	1	1	1	1	0	0	0	0	0	0	0	0	0	0	0	0	1	0	0	0	1	0	0	1	1	1	1	1	1	0	0	0	0	0	0	0
Alloprevotella tannerae	1	0	0	0	1	1	1	1	1	1	1	0	1	1	1	1	1	0	0	0	1	1	1	0	0	0	0	0	0	1	1	1	0	1	1	1	1	1	1	1	1	1	0	0	0	0	0	0	0
Prevotella aurantiaca	0	0	0	0	0	0	0	0	0	0	0	0	0	0	0	0	0	0	0	0	0	0	0	1	1	0	0	0	0	0	0	0	0	0	0	0	0	0	0	0	0	0	0	0	0	0	0	0	0
Prevotella baroniae	0	0	0	1	0	1	0	1	1	1	1	0	1	1	1	1	1	0	0	0	0	0	0	0	0	0	0	0	0	1	1	1	0	1	1	1	1	1	1	1	1	1	0	0	0	0	0	0	0
Prevotella buccae	0	0	0	0	0	0	0	0	0	0	0	0	0	0	0	1	1	0	0	0	0	0	0	0	0	0	0	0	1	1	0	0	0	0	1	0	1	1	1	1	1	1	0	0	0	0	0	0	0
Prevotella denticola	0	0	0	0	1	1	1	1	1	1	1	1	1	1	1	1	1	1	0	0	0	0	1	0	0	0	0	0	1	1	1	1	0	1	1	1	1	1	1	1	1	1	0	0	1	0	1	0	1
Prevotella intermedia	1	1	1	1	1	1	1	1	1	1	1	0	1	1	1	1	1	1	1	0	0	1	0	1	0	0	1	0	0	1	1	1	1	1	1	1	1	1	1	1	1	1	1	1	1	0	1	1	1
Prevotella intermedia_nov_96.976%	0	0	0	0	1	1	1	1	1	1	1	0	1	1	1	1	1	0	0	0	0	0	0	0	0	0	0	0	0	1	1	1	0	1	1	1	1	1	1	1	1	1	0	0	0	0	0	0	0
Prevotella intermedia_nov_97.374%	0	0	0	0	0	0	0	0	0	0	0	0	0	0	0	0	0	0	0	0	0	0	0	0	0	0	0	0	0	0	0	0	0	0	0	0	0	0	0	0	0	0	0	0	0	0	0	0	0
Prevotella loescheii	1	1	1	1	1	1	0	0	0	1	1	1	1	0	0	1	0	1	1	1	1	1	1	1	1	1	1	1	1	1	0	0	1	0	0	0	1	1	0	1	1	1	0	1	1	1	1	1	1
Prevotella maculosa	1	1	1	1	0	0	1	0	0	0	0	0	0	1	0	0	0	1	1	1	1	0	1	1	1	1	1	1	0	1	1	1	1	1	0	0	1	1	0	0	0	0	1	0	1	1	0	1	1
Prevotella marshii	0	0	0	0	1	1	1	1	1	1	1	0	1	1	1	1	1	0	0	0	0	0	0	0	0	0	0	0	0	1	1	1	0	1	1	1	1	1	1	1	1	1	0	0	1	0	0	0	0
Prevotella melaninogenica	0	1	1	1	1	1	1	1	1	1	1	0	1	1	1	1	1	1	1	1	1	0	1	1	0	1	1	1	1	1	1	1	0	1	1	1	1	1	1	1	1	1	1	1	1	1	1	0	1
Prevotella micans	0	0	0	0	0	1	0	0	1	0	0	0	0	0	1	0	0	0	0	1	1	0	0	1	1	1	0	0	0	0	0	1	0	1	1	0	0	0	0	1	1	1	0	0	0	1	1	1	0
Prevotella multispecies_spp26_2	1	0	0	0	0	0	0	0	0	0	0	0	0	0	0	0	0	0	0	0	0	0	0	0	0	0	0	0	0	0	0	0	0	0	0	0	0	0	0	0	0	0	0	0	0	0	1	0	0
Prevotella nanceiensis	0	1	0	0	0	0	0	0	0	0	0	0	0	0	0	0	0	1	1	0	0	0	0	1	0	0	0	0	1	0	0	0	0	0	0	0	0	0	0	0	0	0	0	0	0	0	0	0	0
Prevotella nigrescens	0	0	0	0	0	0	0	1	0	0	0	0	0	0	0	0	0	1	0	0	0	0	1	0	1	1	0	1	0	0	0	0	0	1	1	0	0	1	0	0	0	0	0	1	0	0	1	1	1
Prevotella oralis	0	0	0	0	0	0	0	0	0	1	0	0	0	0	0	1	0	0	0	0	0	0	0	0	0	0	0	0	0	0	0	0	0	0	0	0	0	0	0	0	0	1	0	0	0	0	0	0	0
Prevotella oris	1	1	1	1	0	1	0	1	0	1	1	1	1	1	0	1	1	1	1	1	1	1	1	1	1	1	1	1	1	0	1	1	1	1	1	1	1	1	1	1	1	1	1	0	1	1	1	1	0
Prevotella oulorum	1	1	1	1	1	1	0	1	1	1	1	1	0	1	1	1	1	1	1	1	1	1	1	1	1	1	1	1	1	1	1	1	1	1	1	0	1	1	1	1	1	1	1	1	1	1	1	1	1
Prevotella pallens	1	1	1	1	0	1	0	1	0	1	0	1	0	1	0	1	1	1	1	1	0	1	1	1	1	1	1	1	1	1	1	1	1	1	0	1	1	1	1	1	1	0	1	1	1	1	0	1	1
Prevotella pleuritidis	0	0	0	0	0	1	1	1	0	0	0	0	0	0	0	0	0	0	0	0	0	0	0	0	0	0	0	0	0	1	0	0	0	0	0	1	0	0	0	1	0	0	0	0	0	0	0	0	0
Prevotella saccharolytica	1	1	1	1	0	0	0	0	0	0	0	1	0	0	1	1	0	1	1	1	1	1	1	1	1	1	1	1	1	0	0	0	1	0	0	0	0	0	0	0	0	1	1	1	1	1	1	1	1
Prevotella sp._oral_taxon_300	0	0	0	0	1	1	0	0	0	0	0	0	0	0	1	0	1	0	0	0	0	0	0	0	0	0	0	0	0	0	0	0	0	0	0	1	0	0	0	1	0	0	0	0	0	0	0	0	0
Prevotella sp._oral_taxon_304	0	0	0	0	1	1	1	1	1	1	1	0	1	1	1	1	1	0	0	0	0	0	0	0	0	0	0	0	0	1	1	1	0	1	1	1	1	1	1	1	1	1	0	0	0	0	0	0	0
Prevotella sp._oral_taxon_313	0	0	0	0	1	0	0	1	1	1	1	0	1	0	1	1	0	0	0	0	0	0	0	0	0	0	0	0	0	1	1	1	0	1	0	1	0	1	1	1	1	1	0	0	0	1	0	0	0
Prevotella sp._oral_taxon_314	0	0	0	0	1	1	1	1	1	1	1	0	1	1	1	1	1	0	0	0	0	0	0	0	0	0	0	0	0	1	1	1	0	1	1	1	1	1	1	1	1	1	0	0	0	0	0	0	0
Prevotella sp._oral_taxon_315	0	0	0	0	1	0	1	0	0	1	0	0	0	0	0	0	0	0	0	0	0	0	0	0	0	0	0	0	0	1	0	0	0	0	1	0	0	1	0	0	0	0	0	0	0	0	0	0	0
Prevotella sp._oral_taxon_317	0	0	0	0	1	1	1	1	1	1	1	0	1	1	1	1	1	0	0	0	0	0	0	1	0	0	0	0	0	1	1	1	0	1	1	1	1	1	1	1	1	1	0	0	0	0	0	0	0
Prevotella sp._oral_taxon_317_nov_97.764%	0	0	0	0	1	1	1	1	1	1	1	0	1	1	1	1	1	0	0	0	0	0	0	0	0	0	0	1	0	1	1	1	0	1	1	1	1	1	1	1	1	1	0	0	0	0	0	0	0
Prevotella sp._oral_taxon_376	0	0	0	0	1	0	0	0	0	0	0	0	0	0	1	1	1	0	0	0	0	0	0	0	0	0	0	0	0	0	1	0	0	0	0	0	0	0	1	0	1	0	0	0	0	0	0	0	0
Prevotella sp._oral_taxon_443	0	0	0	0	1	0	0	0	1	0	0	0	0	0	0	1	0	0	0	0	0	0	0	1	0	0	0	0	0	0	0	0	0	0	0	1	1	1	1	1	1	1	0	0	0	0	0	0	0
Prevotella sp._oral_taxon_472	1	1	1	1	0	0	0	0	0	0	1	1	0	0	0	1	0	1	1	1	1	1	1	1	1	1	1	1	1	0	0	1	1	1	0	1	0	0	1	0	0	1	1	1	1	1	1	1	1
Prevotella sp._oral_taxon_475	0	0	0	0	0	0	0	0	0	0	0	0	0	0	0	0	0	0	0	0	0	0	0	0	0	0	0	0	0	0	0	0	0	0	0	0	1	0	0	0	0	0	0	0	0	0	0	0	0
Prevotella sp._oral_taxon_515	0	0	0	0	0	0	0	0	0	0	0	0	0	0	0	1	0	0	0	0	0	0	0	0	0	0	0	0	0	0	0	0	0	0	0	0	0	0	0	0	0	0	0	0	0	0	0	0	0
Prevotella sp._oral_taxon_526	0	0	0	0	1	1	1	1	1	1	1	0	1	1	1	1	1	0	0	0	0	0	0	0	0	0	0	0	0	1	1	1	0	1	1	1	1	1	1	1	1	1	0	1	0	0	0	0	0
Prevotella veroralis	0	0	0	0	1	1	0	0	1	1	1	0	1	1	1	1	1	0	0	0	0	0	0	0	0	0	0	0	0	0	1	1	0	0	1	0	1	1	0	1	1	1	0	0	0	0	0	0	0
Capnocytophaga gingivalis	0	1	0	1	0	0	0	0	0	0	0	1	0	0	0	0	0	1	1	1	0	0	0	1	0	1	0	1	0	0	0	0	1	0	0	0	0	0	0	0	0	0	1	0	0	0	0	1	0
Capnocytophaga granulosa	0	0	0	0	0	0	0	0	0	0	0	0	0	0	0	0	0	0	0	1	0	0	0	0	0	0	0	0	0	0	0	0	0	0	0	0	0	0	0	0	0	0	0	0	0	0	0	0	1
Capnocytophaga leadbetteri	0	0	0	0	0	0	0	0	0	0	0	0	0	0	0	0	0	0	0	0	0	0	0	0	0	0	0	0	0	0	0	0	0	0	0	0	0	0	0	0	0	0	0	0	0	0	0	0	0
Capnocytophaga sp._oral_taxon_326	0	0	0	0	0	0	0	0	0	0	0	0	0	0	0	0	0	0	0	0	0	0	0	0	0	0	0	0	0	0	0	0	0	0	0	0	0	0	0	0	0	0	0	0	0	0	0	0	0
Capnocytophaga sputigena	0	0	0	1	0	0	0	0	0	0	0	0	0	0	0	0	0	0	0	0	0	0	0	0	0	0	0	0	0	0	0	0	0	0	0	0	0	0	0	0	0	0	0	0	0	0	0	0	0
Pedobacter sp._oral_taxon_933_nov_79.637%	0	0	0	0	0	0	0	0	0	0	0	0	0	0	0	0	0	0	0	0	0	0	0	0	0	0	0	0	0	0	0	0	0	0	0	0	0	0	0	0	0	0	0	0	0	0	0	0	0
Anaerolineae_[G-1] sp._oral_taxon_439	0	0	0	0	0	0	0	0	0	0	0	0	0	0	0	0	0	0	0	0	0	0	0	0	0	0	0	0	0	0	0	0	0	0	0	0	0	0	0	0	0	0	0	0	0	0	0	0	0
Gemella haemolysans	0	0	0	0	0	0	0	0	0	0	0	0	0	0	0	0	0	0	0	0	0	1	0	0	0	0	1	0	0	0	0	0	0	0	0	0	0	0	0	0	0	0	0	0	0	0	1	1	0
Gemella morbillorum	1	1	1	1	1	1	1	1	1	1	1	1	1	1	1	1	1	1	1	1	1	1	1	1	1	1	1	1	1	1	1	1	1	1	1	1	1	1	1	1	1	1	1	1	1	1	1	1	1
Gemella sanguinis	1	0	0	0	0	0	0	0	0	0	0	0	0	0	0	0	0	0	0	0	1	0	0	0	0	1	0	0	0	0	0	0	0	0	0	0	0	0	0	0	0	0	0	0	0	0	0	0	0
Abiotrophia defectiva	0	0	0	1	0	0	0	0	0	0	0	0	0	0	0	0	0	0	0	0	0	0	0	0	1	0	0	1	0	0	0	0	0	0	0	0	0	0	0	0	0	0	0	0	0	0	0	0	0
Granulicatella adiacens	1	1	1	1	1	0	1	1	1	1	1	1	1	1	1	1	1	1	1	1	1	1	1	1	1	1	1	1	1	0	1	0	1	1	0	1	1	1	1	1	1	0	1	1	1	1	1	1	1
Streptococcus anginosus	0	0	0	0	1	1	1	1	1	1	1	0	0	1	0	1	0	0	0	0	0	0	0	0	0	0	0	0	0	1	1	1	0	1	1	1	1	1	1	1	1	1	0	0	0	0	0	0	0
Streptococcus australis	1	1	1	1	0	0	0	0	0	0	0	0	0	1	0	0	0	0	1	1	0	0	0	0	1	0	0	1	1	0	0	0	0	0	0	0	0	0	0	0	0	0	1	0	1	0	0	0	1
Streptococcus constellatus	0	0	0	0	0	1	0	0	0	0	0	0	0	0	0	0	0	0	0	0	0	0	0	0	0	0	0	0	0	0	0	0	0	0	0	1	0	0	0	0	0	0	0	0	0	0	0	0	0
Streptococcus cristatus	1	1	1	1	1	1	1	1	1	1	1	1	1	1	1	1	1	1	1	1	1	1	1	1	1	1	1	1	1	1	1	1	1	1	1	1	1	1	1	1	1	1	1	1	1	1	1	1	1
Streptococcus dentisani	1	1	1	1	1	1	1	1	1	1	1	1	1	1	1	1	1	1	1	1	1	1	1	1	1	1	1	1	1	1	1	1	1	1	1	1	1	1	1	1	1	1	1	1	1	1	1	1	1
Streptococcus gordonii	1	1	1	1	0	1	1	1	1	1	1	1	1	1	1	1	1	1	1	1	1	1	1	1	1	1	1	1	1	0	0	0	0	0	1	1	0	1	0	1	1	1	1	1	1	1	1	1	0
Streptococcus infantis	1	1	1	1	0	1	0	0	0	0	0	1	1	1	0	1	0	1	1	1	1	1	1	1	1	1	1	1	1	0	0	0	1	0	0	0	0	0	0	0	0	1	1	1	1	1	1	0	1
Streptococcus intermedius	0	1	0	1	0	0	0	0	1	1	0	0	1	0	0	0	1	1	0	1	1	0	0	0	1	1	1	1	1	1	0	0	0	1	1	1	0	0	0	1	1	1	1	1	1	1	1	0	0
Streptococcus mitis	1	1	1	1	1	1	1	1	1	1	1	1	1	1	1	1	1	1	1	1	1	1	1	1	1	1	1	1	1	1	1	1	1	1	1	1	1	1	1	1	1	1	1	1	1	1	1	1	1
Streptococcus multispecies_spp4_2	0	0	0	1	0	0	0	1	0	1	1	0	0	1	1	1	1	0	0	0	0	0	0	0	0	0	0	0	1	1	0	0	0	1	0	0	0	1	1	1	1	1	0	0	0	0	0	0	0
Streptococcus multispecies_spp5_2	1	1	1	1	0	0	0	0	1	0	0	0	0	1	0	0	0	0	0	0	1	1	0	0	1	1	0	1	1	0	0	0	1	0	0	0	0	0	0	0	0	0	1	1	0	0	1	0	0
Streptococcus oralis	1	1	1	1	1	0	0	1	1	0	0	1	1	1	1	1	1	1	1	1	1	1	1	1	1	1	1	1	1	1	0	1	1	1	0	1	1	1	1	1	1	1	1	1	1	1	1	1	1
Streptococcus parasanguinis_II	0	0	0	0	0	1	1	0	0	1	1	0	1	1	0	1	0	0	0	0	0	0	0	0	0	0	0	0	0	0	0	0	0	0	0	0	0	1	1	0	0	1	0	0	0	0	0	0	0
Streptococcus sanguinis	1	1	1	1	1	1	1	1	1	1	1	1	1	1	1	1	1	1	1	1	1	1	1	1	1	1	1	1	1	1	1	1	1	1	1	1	1	1	1	1	1	1	1	1	1	1	1	1	1
Streptococcus sp._Oral_Taxon_B66	1	1	1	1	0	0	0	0	0	0	0	1	0	0	0	0	1	0	0	0	0	0	0	1	0	1	0	1	1	0	0	0	1	0	0	0	0	0	0	0	0	0	0	0	0	1	1	0	1
Streptococcus sp._Oral_Taxon_C04	0	1	0	0	0	0	0	0	0	0	0	0	0	0	0	0	0	1	1	1	0	1	0	0	0	0	1	1	0	0	0	0	0	0	0	0	0	0	0	0	0	0	0	0	0	0	0	0	0
Streptococcus sp._oral_taxon_056	1	0	0	1	0	1	1	1	1	1	1	1	1	1	1	1	0	1	0	0	1	0	1	0	0	0	1	1	1	1	1	1	0	1	1	1	1	1	1	0	1	1	1	1	1	0	0	1	1
Streptococcus sp._oral_taxon_057	0	1	1	1	0	0	0	0	0	0	0	0	1	0	0	0	1	0	0	0	1	1	1	1	0	0	0	1	1	0	0	0	1	1	0	0	0	0	0	0	0	0	0	1	1	1	1	0	1
Streptococcus sp._oral_taxon_058	1	1	1	1	1	1	1	1	1	1	1	1	1	1	1	1	1	1	1	1	1	1	1	1	1	1	1	1	1	1	1	1	1	1	1	1	1	1	1	1	1	1	1	1	1	1	1	1	1
Streptococcus sp._oral_taxon_061	1	1	1	1	0	0	0	0	0	0	0	1	1	0	0	0	0	1	1	1	1	1	1	1	1	1	1	1	1	0	0	0	1	1	0	1	0	0	1	0	1	0	1	1	1	1	1	1	1
Streptococcus sp._oral_taxon_064	1	1	1	1	0	1	0	1	1	1	1	1	1	1	1	1	1	1	1	1	1	1	1	1	1	1	1	1	1	0	1	1	1	1	1	1	1	1	1	1	1	1	1	1	1	1	1	1	1
Streptococcus sp._oral_taxon_070	0	0	0	0	1	1	1	1	0	1	1	0	1	1	0	1	1	0	0	0	0	0	0	1	0	0	0	0	0	1	1	1	0	1	1	1	1	1	0	0	0	1	0	0	1	0	0	0	0
Streptococcus sp._oral_taxon_423	1	1	1	1	1	1	1	1	1	1	1	1	1	1	1	1	1	1	1	1	1	1	1	1	1	1	1	1	1	1	1	1	1	1	1	1	1	1	1	1	1	1	1	1	1	1	1	1	1
Streptococcus sp._oral_taxon_431	0	1	1	1	0	0	1	0	1	0	0	0	1	1	1	1	1	0	0	0	0	0	0	1	1	1	1	1	1	0	0	0	1	0	0	1	1	1	1	1	1	1	0	0	0	0	0	0	1
Streptococcus tigurinus	1	1	1	1	1	1	1	1	1	1	1	1	1	1	1	1	1	1	1	1	1	1	1	1	1	1	1	1	1	1	1	1	1	1	1	1	1	1	1	1	1	1	1	1	1	1	1	1	1
Pseudoramibacter alactolyticus	0	0	0	0	0	0	0	0	0	0	0	0	0	0	0	0	0	0	0	0	0	0	0	0	0	0	0	0	0	0	0	0	0	0	0	0	0	0	0	0	0	0	0	0	0	0	0	0	0
Butyrivibrio sp._oral_taxon_080	0	0	0	0	0	0	0	0	0	1	1	1	0	0	0	0	0	1	0	1	0	0	1	0	0	0	0	0	0	1	1	0	0	1	1	0	0	1	0	0	0	1	0	0	1	0	0	0	0
Catonella morbi	1	1	1	1	1	1	1	1	1	1	1	1	1	1	1	1	1	1	1	1	1	1	1	1	1	1	1	1	1	1	1	1	1	1	1	1	1	1	1	1	1	1	1	1	1	1	1	1	1
Catonella morbi_nov_97.095%	0	0	0	0	0	0	0	0	0	0	0	0	0	0	0	0	0	0	0	0	0	0	0	0	0	0	0	0	0	0	0	0	0	0	0	0	0	0	0	0	0	0	0	0	0	0	0	0	0
Catonella sp._oral_taxon_164	0	0	0	0	0	0	0	0	0	0	0	0	0	0	0	0	0	0	0	0	0	0	0	0	0	0	0	0	0	0	0	0	0	0	0	0	0	0	0	0	0	0	0	0	0	0	0	0	0
Catonella sp._oral_taxon_451	0	0	0	0	0	0	0	0	0	0	0	0	0	0	0	0	0	0	0	0	0	0	0	0	0	0	0	0	0	0	0	0	0	0	0	0	0	0	0	0	0	0	0	0	0	0	0	0	0
Johnsonella ignava	0	0	0	0	0	0	0	0	0	0	0	0	0	0	0	0	0	0	0	0	0	0	0	0	0	0	0	0	0	0	0	0	0	0	0	0	0	0	0	0	0	0	0	0	0	0	0	0	0
Lachnoanaerobaculum umeaense	0	0	0	0	0	0	0	0	0	0	1	0	0	1	0	0	0	0	0	0	0	0	0	0	0	0	1	1	1	0	0	0	0	0	0	0	0	0	0	0	0	0	0	0	0	0	0	0	0
Lachnospiraceae_[G-2] sp._oral_taxon_088	0	0	0	0	1	1	1	1	1	1	1	0	1	1	1	1	1	0	0	0	0	0	0	0	1	0	0	0	0	1	1	1	0	1	1	1	1	1	1	1	1	1	0	0	0	0	0	0	1
Lachnospiraceae_[G-3] sp._oral_taxon_100	1	1	1	1	0	1	0	0	0	0	0	1	0	0	1	0	1	1	1	1	1	1	1	1	1	1	1	1	1	1	1	0	1	0	0	1	1	0	1	1	1	1	1	1	1	0	1	1	0
Lachnospiraceae_[G-7] sp._oral_taxon_086	0	1	1	1	0	0	0	0	1	1	1	0	1	0	1	1	1	0	0	0	0	0	0	1	1	1	1	1	1	1	0	0	0	1	0	1	1	1	1	1	1	1	0	0	1	1	1	0	1
Lachnospiraceae_[G-8] sp._oral_taxon_500	0	1	1	1	1	1	1	1	0	1	1	0	1	0	1	1	0	0	0	1	1	1	1	0	1	1	0	0	0	1	1	1	0	0	1	1	1	1	1	1	1	1	0	0	0	1	0	1	1
Oribacterium asaccharolyticum	1	1	1	1	0	1	0	0	0	0	0	0	0	0	0	0	0	1	0	1	0	1	1	1	1	0	1	1	1	0	0	0	1	0	0	1	0	0	0	0	1	1	1	1	1	1	1	0	1
Oribacterium multispecies_spp12_2	0	1	0	1	0	1	0	0	0	0	0	0	0	0	0	0	0	0	0	0	0	1	0	0	0	0	1	1	0	0	0	0	0	0	0	0	1	0	0	0	0	0	1	1	0	0	1	1	1
Oribacterium parvum	0	0	0	0	0	0	0	0	0	0	0	0	0	0	0	0	0	0	1	0	0	0	0	0	0	0	0	0	0	0	0	0	0	0	0	0	0	0	0	0	0	0	0	0	0	0	1	0	0
Oribacterium sinus	1	1	1	1	1	1	1	1	1	1	1	1	1	1	1	1	1	1	1	1	1	1	1	1	1	1	1	1	1	1	1	1	1	1	1	1	1	1	1	1	1	1	1	1	1	1	1	1	1
Oribacterium sp._oral_taxon_078	0	0	0	0	0	1	0	1	1	0	0	0	1	1	1	0	0	0	0	0	0	0	0	0	0	0	0	0	0	1	0	1	0	1	0	0	0	0	0	1	1	0	0	0	0	0	0	0	0
Oribacterium sp._oral_taxon_102	0	0	0	0	1	1	1	1	1	1	1	0	1	1	1	1	1	0	0	0	0	1	0	0	0	0	0	0	0	1	1	1	0	1	1	1	1	1	0	1	1	1	0	0	0	0	0	0	0
Oribacterium sp._oral_taxon_102_nov_96.466%	0	0	0	0	0	0	0	0	0	0	0	0	0	0	0	0	0	0	0	0	0	0	0	0	0	0	0	0	0	0	0	0	0	0	0	0	0	0	0	0	0	0	0	0	0	0	0	0	0
Stomatobaculum longum	0	0	0	0	1	1	1	1	1	1	1	0	1	1	1	1	1	0	0	0	0	0	0	0	0	0	0	0	0	1	1	1	0	0	1	1	1	1	1	1	1	1	0	0	0	0	0	0	0
Stomatobaculum sp._oral_taxon_373	0	0	0	0	0	0	0	0	0	0	0	0	0	0	0	0	0	0	0	0	0	0	0	0	0	0	0	0	0	0	0	0	0	0	1	0	0	0	0	0	0	0	0	0	0	0	0	0	0
Lachnospiraceae_[G] sp._Oral_Taxon_B18	0	0	0	0	0	0	0	0	0	1	0	0	0	0	0	0	0	0	0	0	0	0	0	0	0	0	0	0	0	0	0	0	0	0	0	0	0	0	1	0	1	0	0	0	0	0	0	0	0
Parvimonas micra	1	1	1	1	1	1	1	1	1	1	1	1	1	1	1	1	1	1	1	1	1	1	1	1	0	1	1	1	1	1	1	1	1	1	1	1	1	1	1	1	1	1	1	1	1	1	1	1	1
Parvimonas sp._oral_taxon_110	1	1	1	1	1	1	1	1	1	1	1	0	1	1	1	1	1	1	1	1	1	1	1	1	1	1	1	1	1	1	0	0	1	1	1	1	1	1	1	1	1	1	1	1	1	1	1	1	1
Parvimonas sp._oral_taxon_393	0	0	0	0	1	1	0	0	0	0	0	0	0	0	0	0	0	0	0	0	0	0	0	0	0	0	0	0	0	0	0	0	0	0	0	1	0	0	0	1	1	0	0	0	0	0	0	0	0
Peptoniphilaceae_[G-2] sp._oral_taxon_790	0	0	0	0	0	0	0	0	0	0	0	0	0	0	0	0	0	0	0	0	0	0	0	0	0	0	0	0	0	0	0	0	0	0	0	0	0	0	0	0	0	0	0	0	0	0	0	0	0
Peptoniphilus lacrimalis	0	0	0	0	0	0	0	0	0	0	0	0	0	0	0	0	0	0	0	0	0	0	0	0	0	0	0	0	0	0	0	0	0	0	0	0	0	0	0	0	0	0	0	0	0	0	0	0	0
Peptostreptococcaceae_[G] sp._Oral_Taxon_B17	0	0	0	0	0	0	0	0	0	0	0	0	0	0	0	0	0	0	0	0	0	0	0	0	0	0	0	0	0	0	0	0	0	0	0	0	0	0	0	0	0	0	0	0	0	0	0	0	0
Filifactor alocis	0	0	0	0	1	1	1	1	1	1	1	0	1	1	1	1	1	0	0	0	0	0	0	0	0	0	0	0	0	1	1	1	0	1	1	1	1	1	1	1	1	1	0	0	0	0	0	0	0
Mogibacterium diversum	1	1	1	1	1	1	1	1	1	1	1	0	1	1	1	1	1	1	1	1	1	1	1	1	1	1	1	1	1	1	1	1	1	1	1	1	1	1	1	1	1	1	1	1	1	1	1	1	1
Mogibacterium diversum_nov_90.702%	0	0	0	0	0	0	0	0	0	0	0	0	0	0	0	0	0	0	0	0	0	0	0	0	0	0	0	0	0	0	0	0	0	0	0	0	0	0	0	0	0	0	0	0	0	0	0	0	0
Mogibacterium timidum	1	0	0	0	1	1	1	1	1	1	1	0	0	1	0	0	0	0	0	0	0	0	0	0	0	0	0	0	0	1	1	1	0	1	1	1	0	1	1	0	1	0	1	0	0	0	0	0	0
Peptostreptococcaceae_[XI][G-1] [Eubacterium]_infirmum	0	0	0	0	0	1	1	1	1	1	1	0	1	1	1	1	1	0	0	0	0	0	0	0	0	0	0	0	0	1	0	1	0	1	1	1	1	1	1	1	1	1	0	0	0	0	0	0	0
Peptostreptococcaceae_[XI][G-1] sp._oral_taxon_383	0	0	0	0	1	0	0	0	0	0	0	0	0	1	0	0	0	0	0	0	0	0	0	0	0	0	0	0	0	0	0	0	0	0	0	0	1	0	0	0	0	0	0	0	0	0	0	0	0
Peptostreptococcaceae_[XI][G-2] sp._oral_taxon_091	0	0	0	0	1	1	0	1	1	1	1	0	1	1	1	0	0	0	0	0	0	0	0	0	0	0	0	0	0	1	1	1	0	1	1	1	1	1	1	1	1	1	0	0	0	0	0	0	0
Peptostreptococcaceae_[XI][G-4] sp._oral_taxon_369	0	0	0	0	0	1	0	0	1	1	1	0	0	0	1	1	0	0	0	0	0	0	0	0	0	0	0	0	0	0	1	1	0	1	0	0	0	0	0	1	0	1	0	0	0	0	0	0	0
Peptostreptococcaceae_[XI][G-5] sp._oral_taxon_493_nov_96.074%	0	0	0	0	0	0	0	0	0	0	0	0	0	0	0	0	0	0	0	0	0	0	0	0	0	0	0	0	0	0	0	0	0	0	0	0	0	0	0	0	0	0	0	0	0	0	0	0	0
Peptostreptococcaceae_[XI][G-6] [Eubacterium]_minutum	0	0	0	0	0	0	1	0	1	0	0	0	0	0	0	0	0	0	0	0	0	0	0	0	0	0	0	0	0	0	0	0	0	0	0	1	0	0	0	0	0	0	0	0	0	0	0	0	0
Peptostreptococcaceae_[XI][G-6] [Eubacterium]_nodatum	0	0	0	0	0	0	1	1	0	1	0	0	1	0	1	1	0	0	0	0	0	0	0	0	0	1	0	0	0	1	1	1	0	1	1	0	0	0	0	0	1	1	0	0	0	0	0	0	0
Peptostreptococcaceae_[XI][G-7] [Eubacterium]_yurii_subsp._yurii_&_margaretiae	1	1	1	1	1	1	1	1	1	1	1	1	1	1	1	1	1	1	1	1	1	1	1	1	1	1	1	1	1	1	1	1	1	1	1	1	1	1	1	1	1	1	1	1	1	1	1	1	1
Peptostreptococcaceae_[XI][G-7] sp._oral_taxon_081	1	0	1	0	1	1	1	1	1	1	1	0	1	1	1	1	1	0	0	0	0	1	1	1	1	0	1	1	0	1	1	1	0	1	1	1	1	1	1	1	1	1	0	0	0	0	1	0	0
Peptostreptococcaceae_[XI][G-9] [Eubacterium]_brachy	1	1	1	1	1	1	1	1	1	1	1	1	1	1	1	1	1	1	1	1	1	1	1	1	1	1	1	1	1	1	1	1	1	1	1	1	1	1	1	1	1	1	1	1	1	1	1	1	1
Peptostreptococcus stomatis	0	1	1	1	1	1	1	1	1	1	1	0	1	1	1	1	1	1	0	1	0	0	1	1	1	1	0	1	1	1	1	1	1	1	1	1	1	1	1	1	1	1	0	0	0	1	0	0	1
Ruminococcaceae_[G-2] sp._oral_taxon_085_nov_82.025%	0	0	0	0	0	0	0	0	0	0	0	0	0	0	0	0	0	0	0	0	0	0	0	0	0	0	0	0	0	0	0	0	0	0	0	0	0	0	0	0	0	0	0	0	0	0	0	0	0
Solobacterium moorei	0	0	0	0	0	1	0	0	1	1	0	0	0	0	0	0	0	0	0	0	0	0	0	0	0	0	0	0	0	1	0	0	0	1	1	1	0	0	0	0	1	0	0	0	0	0	0	0	0
Mycoplasma orale	0	1	1	1	0	0	0	0	0	0	0	0	0	0	0	0	1	1	1	0	1	0	0	1	1	0	1	1	1	0	0	0	1	0	0	0	0	0	0	0	0	0	0	0	1	1	1	1	1
Mycoplasma salivarium	0	0	1	0	0	0	0	0	0	0	0	0	0	0	0	0	1	0	0	0	0	0	0	0	0	0	0	0	1	0	0	0	0	0	0	0	0	0	0	0	0	0	0	0	0	0	0	0	0
Anaeroglobus geminatus	0	0	0	0	0	1	0	0	1	1	0	0	0	0	0	1	0	0	0	0	0	0	0	0	0	0	0	0	0	0	1	0	0	0	1	0	0	0	1	0	0	0	0	0	0	0	0	0	0
Centipeda periodontii	0	0	0	0	1	1	1	1	1	1	0	0	0	0	0	1	0	0	1	0	0	0	0	0	0	0	0	0	0	0	0	0	0	0	1	0	0	0	0	0	0	0	0	0	0	0	0	0	1
Dialister invisus	0	0	1	0	1	1	1	1	1	1	1	1	1	1	0	1	1	0	1	0	0	0	0	0	0	0	0	0	0	1	1	1	0	1	1	1	1	1	1	1	1	1	1	0	0	0	0	0	0
Dialister pneumosintes	0	1	1	1	1	1	1	1	1	1	1	0	1	1	1	1	1	1	1	1	0	1	1	1	1	1	1	1	1	1	1	1	1	1	1	1	1	1	1	1	1	1	1	1	1	1	1	1	1
Dialister sp._oral_taxon_119	0	0	0	0	0	0	0	0	0	0	0	0	0	0	0	0	0	0	0	0	0	0	0	0	0	0	0	0	0	0	0	0	0	0	0	0	0	0	0	0	0	0	0	0	0	0	0	0	0
Megasphaera sp._oral_taxon_123	0	0	0	0	0	0	0	0	0	1	0	0	0	0	0	0	0	0	0	0	0	0	0	0	0	0	0	0	0	0	0	0	0	0	0	0	1	0	0	0	0	0	0	0	0	0	0	0	0
Selenomonas artemidis	1	1	1	1	0	1	1	0	1	1	0	1	0	0	1	1	1	1	1	1	1	1	1	1	1	1	1	1	1	1	0	1	1	0	1	1	1	0	1	0	1	1	1	1	1	1	1	1	1
Selenomonas dianae	0	1	0	0	1	1	1	1	1	1	1	0	1	1	1	1	1	0	0	1	0	0	0	0	0	0	0	0	1	1	1	1	1	1	1	1	1	1	1	0	1	1	1	0	0	1	1	1	0
Selenomonas flueggei	1	1	1	1	0	0	1	1	1	1	0	1	1	0	1	1	0	1	1	1	1	1	1	1	1	1	1	1	1	0	1	1	1	1	1	1	0	1	1	1	1	1	1	1	1	1	1	1	1
Selenomonas infelix	1	1	1	1	1	1	1	1	1	1	1	1	1	1	1	1	1	1	1	1	1	1	1	1	1	1	1	1	1	1	1	1	1	1	1	1	1	1	1	0	1	1	1	1	1	1	1	1	1
Selenomonas noxia	1	0	0	0	1	1	1	1	1	1	1	1	1	1	1	1	1	1	0	1	1	1	0	1	1	1	1	1	1	1	1	0	1	1	1	1	1	1	1	1	1	1	1	1	0	1	1	1	1
Selenomonas sp._oral_taxon_126	0	0	0	1	0	0	0	0	0	1	0	0	1	0	0	0	0	1	1	0	0	1	0	1	0	1	0	0	1	1	0	0	1	0	0	0	0	0	0	0	0	0	1	1	0	1	1	1	1
Selenomonas sp._oral_taxon_137	1	1	1	1	0	0	1	0	1	1	0	1	0	0	0	0	1	0	1	0	1	1	1	1	1	1	1	1	1	0	0	0	1	0	0	0	0	1	1	0	0	0	1	1	0	1	1	1	1
Selenomonas sp._oral_taxon_137_nov_94.695%	0	0	0	0	0	0	0	0	0	0	0	0	0	0	0	0	0	0	0	0	0	0	0	0	0	0	0	0	0	0	0	0	0	0	0	0	0	0	0	0	0	0	0	0	0	0	0	0	0
Selenomonas sp._oral_taxon_137_nov_97.250%	0	0	0	0	0	0	0	0	0	0	0	0	0	0	0	0	0	0	0	0	0	0	0	0	0	0	0	0	0	0	0	0	0	0	0	0	0	0	0	0	0	0	0	0	0	0	0	0	0
Selenomonas sp._oral_taxon_138	1	1	1	1	1	1	1	1	1	0	0	1	1	1	0	0	0	1	1	1	1	1	1	1	1	1	1	1	1	0	0	0	1	1	0	0	1	0	1	0	0	1	1	1	1	1	1	1	1
Selenomonas sp._oral_taxon_149	0	0	0	0	0	0	1	0	1	0	1	0	1	0	0	1	1	0	0	0	0	1	0	0	0	0	0	0	0	0	1	0	0	1	1	1	0	0	1	0	1	0	0	0	0	0	0	1	0
Selenomonas sp._oral_taxon_149_nov_97.835%	0	0	0	0	0	0	0	0	0	0	0	0	0	0	0	0	0	0	0	0	0	0	0	0	0	0	0	0	0	0	0	0	0	0	0	0	0	0	0	0	0	0	0	0	0	0	0	0	0
Selenomonas sp._oral_taxon_481	0	1	0	0	1	1	1	1	1	1	1	0	1	1	1	1	1	0	0	0	0	0	0	0	0	0	0	0	0	1	1	0	0	1	1	1	1	1	1	1	1	1	1	0	0	1	0	0	0
Selenomonas sp._oral_taxon_892	0	0	0	0	0	1	0	1	1	1	0	0	1	1	1	1	1	0	0	1	0	1	0	1	0	0	0	0	0	1	1	0	1	1	1	1	1	1	1	1	1	0	0	1	0	1	1	0	0
Selenomonas sp._oral_taxon_919	1	1	1	1	0	1	1	0	1	1	1	1	1	1	0	1	1	1	1	1	1	1	0	1	1	1	1	1	0	0	0	1	0	1	1	1	1	1	1	0	1	1	1	1	1	1	1	1	1
Selenomonas sp._oral_taxon_920	1	1	1	1	0	0	0	1	0	0	0	1	0	0	0	0	0	1	1	1	1	1	0	1	1	1	1	1	1	0	0	1	1	1	0	0	0	0	0	0	0	0	1	1	1	1	1	1	1
Selenomonas sputigena	1	1	0	0	1	1	1	0	1	1	0	1	1	1	1	1	1	1	0	0	1	0	1	1	0	0	0	0	0	0	1	1	0	1	1	1	1	1	1	1	1	1	0	0	0	0	0	1	0
Veillonella atypica	0	0	1	0	0	0	0	0	0	0	0	0	0	0	0	0	0	1	0	0	0	0	0	0	0	1	0	0	0	0	0	0	1	0	0	0	0	0	0	0	0	0	0	0	0	0	0	0	0
Veillonella parvula_group	1	1	1	1	1	1	1	1	1	1	1	1	1	1	1	1	1	1	1	1	1	1	1	1	1	1	1	1	1	1	1	1	1	1	1	1	1	1	1	1	1	1	1	1	1	1	1	1	1
Veillonellaceae_[G-1] sp._oral_taxon_129	0	0	0	0	0	1	1	1	0	0	0	0	0	0	0	0	0	0	0	0	0	0	0	0	0	0	0	0	0	0	0	0	0	0	0	0	0	0	0	0	0	1	0	0	0	0	0	0	0
Veillonellaceae_[G-1] sp._oral_taxon_132	0	0	0	0	1	1	1	0	0	0	0	0	1	0	0	0	0	0	0	0	0	0	0	0	0	0	0	0	0	0	1	0	0	0	1	1	1	1	1	1	1	1	0	0	0	0	0	0	0
Veillonellaceae_[G-1] sp._oral_taxon_150	1	0	0	0	0	1	0	1	0	1	1	0	0	0	0	1	0	0	1	0	0	1	0	0	0	0	0	0	0	1	1	0	1	1	1	1	0	1	1	1	1	1	0	0	0	0	0	1	0
Veillonellaceae_[G-1] sp._oral_taxon_155	0	0	0	0	0	1	1	0	1	0	0	0	1	0	0	1	1	0	0	0	0	0	0	0	0	0	0	0	0	1	0	0	0	1	0	1	1	0	1	0	0	0	0	0	0	0	0	0	0
Fusobacterium canifelinum	0	0	0	0	1	1	0	0	0	1	1	0	0	0	0	0	0	0	0	0	0	0	0	0	0	0	0	0	0	0	0	0	0	1	1	0	1	0	0	0	1	0	0	0	0	0	0	0	0
Fusobacterium multispecies_spp13_2	1	1	1	1	1	1	1	1	1	1	1	1	1	1	1	1	1	1	1	1	1	1	1	1	1	1	1	1	1	1	1	1	1	1	1	1	1	1	1	1	1	1	1	1	1	1	1	1	1
Fusobacterium multispecies_spp15_2	0	0	0	0	0	0	0	1	0	1	0	0	0	0	0	0	0	0	0	0	0	0	0	0	0	0	0	0	0	0	0	0	0	0	0	0	0	0	0	0	0	0	1	0	0	0	0	1	0
Fusobacterium multispecies_spp21_2	0	0	0	0	0	0	0	0	0	0	0	0	0	0	0	0	0	0	0	0	0	0	0	0	0	0	0	0	0	0	0	0	0	0	0	0	0	0	0	0	0	0	0	0	0	0	0	0	0
Fusobacterium multispecies_spp22_2	0	0	1	0	1	0	0	1	0	1	1	0	1	0	0	0	0	0	0	0	0	0	0	0	0	0	0	0	0	0	1	1	0	1	1	1	1	0	1	1	0	1	0	0	1	0	0	0	0
Fusobacterium multispecies_spp28_2	1	1	1	1	1	1	1	1	1	1	1	0	0	1	1	1	1	1	1	0	1	1	1	1	1	1	1	1	1	1	1	1	1	1	1	1	1	1	1	1	1	1	1	1	1	0	1	1	1
Fusobacterium multispecies_sppn1_2_nov_97.650%	0	0	0	0	1	1	1	1	1	1	1	0	1	1	0	1	0	0	0	0	0	0	0	0	0	0	0	0	0	1	1	1	0	1	1	1	1	1	1	1	1	1	0	0	0	0	0	0	0
Fusobacterium naviforme	0	0	0	0	1	1	1	1	1	1	1	0	0	1	1	1	1	1	0	0	1	0	0	1	0	0	0	0	1	1	1	1	0	1	1	1	1	0	0	0	1	0	1	0	1	1	1	0	0
Fusobacterium nucleatum_subsp._animalis	0	1	1	1	1	1	1	1	1	1	1	0	1	1	1	1	1	1	1	1	0	0	1	1	0	1	0	1	1	1	1	1	0	1	1	1	1	1	1	1	1	1	1	1	1	1	1	0	1
Fusobacterium nucleatum_subsp._nucleatum	0	0	0	0	1	1	1	1	1	1	1	0	0	1	0	1	1	0	0	0	0	0	0	0	0	0	0	0	0	1	1	1	0	1	1	1	1	0	0	1	1	1	0	0	0	0	0	0	0
Fusobacterium nucleatum_subsp._polymorphum	1	1	1	1	1	1	1	1	1	1	1	1	1	1	1	1	1	1	1	1	1	1	1	1	1	1	1	1	1	1	1	1	1	1	1	1	1	1	1	1	1	1	1	1	1	1	1	1	1
Fusobacterium nucleatum_subsp._vincentii	1	1	1	1	1	1	1	1	1	1	1	1	1	1	1	1	1	1	1	1	1	1	1	1	1	1	1	1	1	1	1	1	1	1	1	1	1	1	1	1	1	1	1	1	1	1	1	1	1
Fusobacterium periodonticum	1	1	1	1	1	1	1	1	1	1	1	1	1	1	1	1	1	1	1	1	1	1	1	1	1	1	1	1	1	1	1	1	1	1	1	1	1	1	1	1	1	1	1	1	1	1	1	1	1
Fusobacterium sp._HOT_204	1	1	1	1	1	1	1	1	1	1	1	1	1	1	1	1	1	1	1	1	1	1	1	1	1	1	1	1	1	1	1	1	1	1	1	1	1	1	1	1	1	1	1	1	1	1	1	1	1
Fusobacterium sp._oral_taxon_203	0	0	1	1	1	1	1	1	1	1	1	0	1	1	1	1	1	1	0	0	1	0	1	1	0	0	0	0	0	1	1	1	0	1	1	1	1	1	1	1	1	1	0	0	1	0	1	0	0
Fusobacterium sp._oral_taxon_370	0	0	0	0	0	1	0	0	1	1	0	0	0	1	0	1	0	0	0	0	0	0	0	0	0	0	0	0	0	0	0	1	0	0	0	0	0	0	0	1	1	0	0	0	0	0	0	0	0
Leptotrichia buccalis	0	0	0	0	0	0	0	0	0	0	0	0	0	0	0	0	0	0	0	0	0	0	0	0	0	0	0	0	0	0	0	0	0	0	0	0	0	0	0	0	0	0	0	0	0	0	0	0	0
Leptotrichia hofstadii	0	0	0	0	0	0	0	0	0	0	0	0	0	0	0	0	0	0	0	0	0	0	0	0	0	0	0	0	0	0	0	0	0	0	0	0	0	0	0	0	0	0	0	0	0	0	0	0	0
Leptotrichia hongkongensis	0	0	0	0	0	0	0	0	0	0	0	0	0	0	0	0	0	0	0	0	0	0	0	0	0	0	0	0	0	0	0	0	0	0	0	0	0	0	0	0	0	0	0	0	0	0	0	0	0
Leptotrichia sp._Oral_Taxon_B57	0	0	0	0	0	0	0	0	0	0	0	0	0	0	0	0	0	0	0	0	0	0	0	0	0	0	0	0	0	0	0	0	0	0	0	0	0	0	0	0	0	0	0	0	0	0	0	0	0
Leptotrichia sp._oral_taxon_212	0	0	1	1	0	1	0	0	1	1	1	0	0	0	1	0	0	0	0	0	0	1	0	0	0	1	0	0	0	1	0	0	0	0	0	0	0	0	1	0	0	0	0	0	0	0	1	0	0
Leptotrichia sp._oral_taxon_215	0	0	0	0	0	1	0	0	0	1	1	0	0	1	0	1	0	0	0	0	0	0	0	0	0	0	0	0	0	0	1	0	1	0	1	1	0	0	0	0	0	1	0	0	0	0	0	0	0
Leptotrichia sp._oral_taxon_225	0	0	0	0	0	0	0	0	0	0	0	0	0	0	0	0	0	0	0	0	0	0	0	0	0	0	0	0	0	0	0	0	0	0	0	0	0	0	0	0	0	0	0	0	0	0	0	0	0
Leptotrichia sp._oral_taxon_392	0	0	0	0	0	0	0	0	0	0	0	0	0	0	0	0	1	0	0	0	0	0	0	0	0	0	0	0	0	0	0	0	0	0	0	0	0	0	0	0	0	0	1	0	0	0	0	0	0
Leptotrichia sp._oral_taxon_417	0	0	0	0	0	0	0	0	0	0	0	0	0	0	0	0	0	0	0	0	0	0	0	0	0	0	0	0	0	0	0	0	0	0	0	0	0	0	0	0	0	0	0	0	0	0	0	0	0
Leptotrichia sp._oral_taxon_498	0	0	0	0	0	0	0	0	0	0	0	0	0	0	0	0	0	0	0	0	0	0	0	0	0	0	0	0	0	0	0	0	0	0	0	0	0	0	0	0	0	0	0	0	0	0	0	0	0
Leptotrichia wadei	0	0	0	0	0	0	0	0	0	0	0	0	0	0	0	0	0	0	0	0	0	0	0	0	0	0	0	0	0	0	0	0	0	0	0	0	0	0	0	0	0	0	0	0	0	0	0	0	0
Lautropia mirabilis	0	0	0	0	0	0	0	0	0	0	0	0	0	0	0	0	0	0	0	0	0	0	0	0	0	0	0	0	0	0	0	0	0	0	0	0	0	0	0	0	0	0	0	0	0	0	0	0	0
Eikenella corrodens	0	0	0	0	0	0	0	1	0	0	1	0	0	0	0	0	0	0	1	0	0	0	0	0	0	0	0	0	0	0	0	0	0	0	0	0	0	0	0	0	0	0	0	0	0	0	0	0	0
Neisseria flavescens|subflava	0	0	0	0	0	0	0	0	0	0	0	0	0	0	0	0	0	0	0	0	0	0	0	0	0	0	0	0	0	0	0	0	0	0	0	0	0	0	0	0	0	0	0	0	0	0	0	0	0
Desulfobulbus sp._oral_taxon_041	0	0	0	0	0	0	0	0	0	0	0	0	0	0	0	0	0	0	0	0	0	0	0	0	0	0	0	0	0	0	0	0	0	0	0	0	0	0	0	0	0	0	0	0	0	0	0	0	0
Desulfovibrio sp._oral_taxon_040_nov_93.173%	0	0	0	0	0	0	0	0	0	0	0	0	0	0	0	0	0	0	0	0	0	0	0	0	0	0	0	0	0	0	0	0	0	0	0	0	0	0	0	0	0	0	0	0	0	0	0	0	0
Campylobacter concisus	1	1	1	1	1	1	1	1	1	1	1	1	1	1	1	1	1	1	1	1	1	1	1	1	1	1	1	1	1	1	1	1	1	1	1	1	1	1	1	1	1	1	1	1	1	1	1	1	1
Campylobacter concisus_nov_97.849%	0	0	0	0	0	0	0	0	0	0	0	0	0	0	0	0	0	0	0	0	0	0	0	0	0	0	0	0	0	0	0	0	0	0	0	0	0	0	0	0	0	0	0	0	0	0	0	0	0
Campylobacter gracilis	0	0	0	0	0	0	0	0	0	0	0	0	0	0	0	0	0	0	0	0	0	0	0	0	0	0	0	0	0	0	0	0	0	0	0	0	0	0	0	0	0	0	0	0	0	0	0	0	0
Campylobacter showae	1	1	1	1	1	1	1	1	1	1	1	1	0	0	0	1	1	1	1	1	1	1	1	1	1	1	1	1	1	1	1	1	1	1	0	1	1	0	1	0	1	1	1	1	1	1	1	1	1
Campylobacter sp._Oral_Taxon_G43	0	0	0	0	0	0	0	0	0	0	0	0	0	0	0	0	0	0	0	0	0	0	0	0	0	0	0	0	0	0	0	0	0	0	0	0	0	0	0	0	0	0	0	0	0	0	0	0	0
Aggregatibacter sp._oral_taxon_458	0	0	0	0	0	0	0	0	0	0	0	0	0	0	0	0	0	0	0	0	0	0	0	0	0	0	0	0	0	0	0	0	0	0	0	0	0	0	0	0	0	0	0	0	0	0	0	0	0
Aggregatibacter sp._oral_taxon_513	0	0	0	0	0	0	0	0	0	0	0	0	0	0	0	0	0	0	0	0	0	0	0	0	0	0	0	0	0	0	0	0	0	0	0	0	0	0	0	0	0	0	0	0	0	0	0	0	0
Haemophilus parainfluenzae	0	0	0	1	0	0	0	0	0	0	0	0	0	0	0	0	0	0	0	0	0	0	0	0	0	0	0	0	0	0	0	0	0	0	0	0	0	0	0	0	0	0	0	0	0	0	1	0	0
TM7_[G-1] sp._oral_taxon_346	0	0	0	0	0	0	0	0	0	0	0	0	0	0	0	0	0	0	0	0	0	0	0	0	0	0	0	0	0	0	0	0	0	0	0	0	0	0	0	0	0	0	0	0	0	0	0	0	0
TM7_[G-1] sp._oral_taxon_348	0	0	0	0	0	0	0	0	0	0	0	0	0	0	0	0	0	0	0	0	0	0	0	0	0	0	0	0	0	0	0	0	0	0	0	0	0	0	0	0	0	0	0	0	0	0	0	0	0
TM7_[G-1] sp._oral_taxon_349	0	0	0	0	0	0	0	0	0	0	0	0	0	0	0	0	0	0	0	0	0	0	0	0	0	0	0	0	0	0	0	0	0	0	0	0	0	0	0	0	0	0	0	0	0	0	0	0	0
TM7_[G-5] sp._oral_taxon_356	0	0	0	0	0	0	0	0	0	0	0	0	0	0	0	0	0	0	0	0	0	0	0	0	0	0	0	0	0	0	0	0	0	0	0	0	0	0	0	0	0	0	0	0	0	0	0	0	0
Treponema denticola	0	0	0	0	1	1	1	1	1	1	1	1	1	1	1	1	1	0	0	0	0	0	0	0	0	0	0	0	0	1	1	1	0	1	1	1	1	1	1	1	1	1	0	0	0	0	0	0	0
Treponema denticola_nov_80.120%	0	0	0	0	0	0	0	0	0	0	0	0	0	0	0	0	0	0	0	0	0	0	0	0	0	0	0	0	0	0	0	0	0	0	0	0	0	0	0	0	0	0	0	0	0	0	0	0	0
Treponema maltophilum	0	1	0	0	1	0	1	0	0	0	0	0	0	0	0	0	1	1	0	0	0	0	1	1	1	0	0	1	0	0	0	0	1	0	0	0	0	0	0	0	1	1	1	0	0	1	0	1	0
Treponema socranskii	0	1	1	1	1	0	0	0	1	0	1	1	0	0	1	0	1	0	1	1	0	1	1	0	1	1	1	1	1	0	1	0	0	0	0	0	0	1	0	1	0	1	1	0	0	1	0	1	1
Treponema sp._oral_taxon_231	1	0	0	0	0	0	0	1	0	0	0	1	0	0	0	0	0	1	1	1	1	1	1	1	0	0	0	1	0	0	1	0	1	0	0	0	0	1	0	0	0	0	1	1	0	0	1	1	0
Pyramidobacter piscolens	0	0	0	0	0	0	0	0	0	0	0	1	0	1	0	1	0	0	0	0	0	0	0	0	0	0	0	0	0	0	0	0	0	0	0	0	0	1	0	0	1	0	0	0	0	0	0	0	0
Fretibacterium fastidiosum	0	0	0	0	1	1	1	1	1	1	1	0	1	1	0	1	1	0	0	0	0	0	0	0	0	0	0	0	0	1	0	1	0	1	1	1	1	1	1	0	1	1	0	0	0	0	0	0	0
Fretibacterium sp._oral_taxon_359	0	0	0	0	0	1	0	0	0	0	1	0	0	1	0	0	0	0	0	0	0	0	0	0	0	0	0	0	0	0	0	1	0	0	0	0	0	0	0	0	0	0	0	0	0	0	0	0	0
Fretibacterium sp._oral_taxon_360	0	1	0	1	1	1	1	1	1	1	1	1	1	1	1	1	1	1	1	0	1	1	1	0	0	0	1	0	0	1	1	1	1	0	1	1	1	1	1	1	1	1	0	1	0	1	1	1	1
Fretibacterium sp._oral_taxon_362	0	0	0	0	0	0	0	0	0	0	0	0	0	0	0	0	0	0	0	0	0	0	0	0	0	0	0	0	0	0	0	0	0	0	0	1	0	0	0	0	0	0	0	0	0	0	0	0	0
	69	78	76	81	94	117	100	102	108	118	107	61	101	106	99	119	104	79	73	71	65	72	72	78	73	73	69	80	76	106	102	99	71	110	106	113	107	109	107	101	123	118	74	66	67	71	79	75	76
[truncated: 341 more columns]
