# Supplementary material for: Optimization of conditions for in vitro modeling of subgingival normobiosis and dysbiosis
Source: Front Microbiol. 2022 Nov 3;13:1031029. doi: 10.3389/fmicb.2022.1031029 (PMC9670125; doi:10.3389/fmicb.2022.1031029)
Supplement: Supplementary file 3 [file Data_Sheet_1.ZIP › Supplementary File 4. Phyla by study variables (MaAslin).xlsx]

## Sheet: Time
feature	metadata	value	coef	stderr	pval	qval
Actinobacteria	Time	Day7	1.11491	0.173616	2.91076e-09	1.10302e-08
Actinobacteria	Time	Day10	1.1767	0.173505	4.96246e-10	2.10175e-09
Actinobacteria	Time	Day13	1.42527	0.173505	3.05757e-13	1.69343e-12
Bacteroidetes	Time	Day7	-0.252372	0.115893	0.0314223	0.0526141
Bacteroidetes	Time	Day10	-0.225661	0.115851	0.0538092	0.0871273
Bacteroidetes	Time	Day13	-0.336828	0.115851	0.00435494	0.0108123
Firmicutes	Time	Day7	-0.199781	0.0866964	0.0229464	0.0402962
Firmicutes	Time	Day10	-0.231984	0.0866518	0.00848124	0.0190828
Firmicutes	Time	Day13	-0.474487	0.0866518	2.49247e-07	8.15719e-07
Fusobacteria	Time	Day10	-0.145839	0.0775016	0.0623359	0.0935038
Fusobacteria	Time	Day13	-0.49978	0.0775016	2.58863e-09	1.03545e-08
Proteobacteria	Time	Day7	-1.13336	0.13126	3.30887e-14	1.98532e-13
Proteobacteria	Time	Day10	-1.54924	0.131178	1.04776e-21	1.0777e-20
Proteobacteria	Time	Day13	-2.0086	0.131178	8.82912e-30	2.11899e-28
Saccharibacteria_.TM7.	Time	Day7	-0.293479	0.0513003	8.04286e-08	2.75755e-07
Saccharibacteria_.TM7.	Time	Day10	-0.350201	0.0512095	3.72329e-10	1.67548e-09
Saccharibacteria_.TM7.	Time	Day13	-0.544206	0.0512095	6.238e-19	4.08305e-18
Spirochaetes	Time	Day10	0.345457	0.143505	0.0176197	0.0325287
Spirochaetes	Time	Day13	0.536599	0.143505	0.000286124	0.000762998
Synergistetes	Time	Day7	0.683203	0.131257	8.24267e-07	2.37389e-06
Synergistetes	Time	Day10	0.981539	0.131124	1.39601e-11	7.17948e-11
Synergistetes	Time	Day13	1.9028	0.131124	5.0591e-28	6.60563e-27

## Sheet: medium
feature	metadata	value	coef	stderr	pval	qval
Bacteroidetes	medium	2% serum	0.220738	0.115809	0.0590807	0.0905066
Bacteroidetes	medium	5% serum	0.280045	0.115809	0.0171314	0.0324595
Firmicutes	medium	3.5% serum	-0.192338	0.0866967	0.0284285	0.0487345
Firmicutes	medium	5% serum	-0.460054	0.086607	5.19329e-07	1.62573e-06
Fusobacteria	medium	3.5% serum	-0.143671	0.0775466	0.0664208	0.0975978
Proteobacteria	medium	5% serum	0.252232	0.131095	0.056771	0.0888589
Saccharibacteria_.TM7.	medium	2% serum	0.135066	0.0511172	0.00935449	0.0204098
Saccharibacteria_.TM7.	medium	3.5% serum	0.119326	0.051303	0.0217149	0.0390869
Saccharibacteria_.TM7.	medium	5% serum	0.0992993	0.0511172	0.0544545	0.0871273
Spirochaetes	medium	5% serum	-0.263296	0.1434	0.0688659	0.0991668

## Sheet: Shaking condition
feature	metadata	value	coef	stderr	pval	qval
Proteobacteria	Condition	Shaking	-0.35019	0.0927566	0.000251964	0.000697747
Spirochaetes	Condition	Shaking	0.260539	0.101473	0.0114892	0.023635
Synergistetes	Condition	Shaking	0.240524	0.0927182	0.0106822	0.0226212

## Sheet: Health status
feature	metadata	value	coef	stderr	pval	qval
Actinobacteria	Type	Perio	1.42742	0.122687	2.54527e-21	2.03622e-20
Bacteroidetes	Type	Perio	0.496974	0.0819193	1.62346e-08	5.84446e-08
Firmicutes	Type	Perio	-0.888478	0.0612721	5.50469e-28	6.60563e-27
Fusobacteria	Type	Perio	-1.09579	0.054802	1.10747e-39	7.9738e-38
Proteobacteria	Type	Perio	-1.35111	0.0927569	4.20183e-28	6.60563e-27
Saccharibacteria_.TM7.	Type	Perio	-0.422909	0.0362111	1.95483e-21	1.75935e-20
Spirochaetes	Type	Perio	1.57511	0.101473	2.70379e-30	9.73364e-29
Synergistetes	Type	Perio	0.260189	0.092719	0.00586436	0.0140745
