# Supplementary material for: Optimization of conditions for in vitro modeling of subgingival normobiosis and dysbiosis
Source: Front Microbiol. 2022 Nov 3;13:1031029. doi: 10.3389/fmicb.2022.1031029 (PMC9670125; doi:10.3389/fmicb.2022.1031029)
Supplement: Supplementary file 3 [file Data_Sheet_1.ZIP › Supplementary File 5. Genera by study variables (MaAslin).xlsx]

## Sheet: Time
feature	metadata	value	coef	stderr	pval	qval
Abiotrophia	Time	Day7	-0.171206	0.050781	0.00100903	0.00295362
Abiotrophia	Time	Day10	-0.223984	0.0507059	2.22389e-05	9.37765e-05
Abiotrophia	Time	Day13	-0.31365	0.0507059	9.12495e-09	6.18241e-08
Actinomyces	Time	Day7	-0.147742	0.0716911	0.0415001	0.0842577
Alloprevotella	Time	Day7	-0.839419	0.219897	0.00021615	0.0007534
Alloprevotella	Time	Day10	-1.0417	0.219797	6.02932e-06	2.79668e-05
Alloprevotella	Time	Day13	-1.01233	0.219797	1.04416e-05	4.73406e-05
Anaeroglobus	Time	Day10	0.319098	0.142926	0.0274571	0.0587114
Anaeroglobus	Time	Day13	0.423344	0.142926	0.00369568	0.00964715
Atopobium	Time	Day7	1.21819	0.181167	6.55266e-10	5.1315e-09
Atopobium	Time	Day10	1.29289	0.181027	8.08893e-11	6.86989e-10
Atopobium	Time	Day13	1.63737	0.181027	3.554e-15	4.98386e-14
Bacteroidaceae_G1	Time	Day13	0.358407	0.0936958	0.000210173	0.000736829
Bacteroidales_G2	Time	Day7	0.605756	0.212627	0.00517643	0.0130058
Bacteroidales_G2	Time	Day10	0.583633	0.212511	0.00697102	0.0170183
Bacteroidales_G2	Time	Day13	0.914623	0.212511	3.48454e-05	0.000137332
Bacteroides	Time	Day7	0.861783	0.170355	1.55747e-06	8.16655e-06
Bacteroides	Time	Day10	0.858381	0.170242	1.67762e-06	8.72073e-06
Bacteroides	Time	Day13	1.09616	0.170242	2.69217e-09	1.95588e-08
Bacteroidetes_G3	Time	Day7	0.462644	0.138473	0.00111723	0.00320805
Bacteroidetes_G3	Time	Day10	0.759316	0.138411	2.37747e-07	1.39186e-06
Bacteroidetes_G3	Time	Day13	0.930055	0.138411	6.78506e-10	5.24537e-09
Butyrivibrio	Time	Day10	0.575766	0.184	0.00220953	0.00597465
Butyrivibrio	Time	Day13	0.694137	0.184	0.000254331	0.000856769
Campylobacter	Time	Day7	-0.98261	0.166321	3.42137e-08	2.21838e-07
Campylobacter	Time	Day10	-1.36165	0.166216	3.51418e-13	3.99821e-12
Campylobacter	Time	Day13	-1.72679	0.166216	2.43161e-18	4.44322e-17
Capnocytophaga	Time	Day7	-0.238649	0.0629669	0.000238729	0.000817919
Capnocytophaga	Time	Day10	-0.459643	0.0628494	3.47663e-11	3.27563e-10
Capnocytophaga	Time	Day13	-0.520427	0.0628494	2.2461e-13	2.65569e-12
Catonella	Time	Day7	-0.595988	0.0664621	5.32933e-15	7.3036e-14
Catonella	Time	Day10	-0.734225	0.0664044	6.05386e-20	1.22584e-18
Catonella	Time	Day13	-0.835616	0.0664044	1.47085e-23	3.85619e-22
Centipeda	Time	Day7	-0.212846	0.0634347	0.00106352	0.0030832
Centipeda	Time	Day13	-0.234985	0.063309	0.000314992	0.00103792
Cryptobacterium	Time	Day10	-0.190117	0.0847728	0.026786	0.0574804
Cryptobacterium	Time	Day13	-0.188889	0.0847728	0.0277639	0.0591577
Desulfovibrio	Time	Day7	-0.293795	0.0981809	0.00336895	0.00883252
Desulfovibrio	Time	Day10	-0.569437	0.0981188	5.55434e-08	3.41762e-07
Desulfovibrio	Time	Day13	-0.641665	0.0981188	1.64593e-09	1.22531e-08
Dialister	Time	Day7	0.582087	0.206604	0.00567841	0.0141491
Dialister	Time	Day10	1.0984	0.206397	4.99109e-07	2.83927e-06
Dialister	Time	Day13	1.20866	0.206397	4.4028e-08	2.76551e-07
Eikenella	Time	Day7	-0.548984	0.0941416	4.84933e-08	3.01459e-07
Eikenella	Time	Day10	-0.479566	0.0940354	1.30964e-06	6.95066e-06
Eikenella	Time	Day13	-0.61961	0.0940354	1.2931e-09	9.74676e-09
Filifactor	Time	Day7	0.242837	0.119386	0.0441707	0.0879041
Filifactor	Time	Day10	0.593294	0.119188	2.20812e-06	1.10041e-05
Filifactor	Time	Day13	0.469756	0.119188	0.000137586	0.000496793
Fretibacterium	Time	Day7	0.707128	0.161159	2.49587e-05	0.000102381
Fretibacterium	Time	Day10	1.02529	0.161012	3.80064e-09	2.72832e-08
Fretibacterium	Time	Day13	2.0289	0.161012	1.31523e-23	3.60494e-22
Fusobacterium	Time	Day13	-0.261549	0.0729851	0.000494126	0.0015682
Gemella	Time	Day7	-0.801596	0.227228	0.00059753	0.00184775
Gemella	Time	Day10	-1.64905	0.227104	4.42579e-11	4.10577e-10
Gemella	Time	Day13	-2.27127	0.227104	1.97256e-17	3.04989e-16
Granulicatella	Time	Day10	-0.323344	0.150403	0.0336046	0.0701162
Granulicatella	Time	Day13	-0.525694	0.150403	0.000667659	0.00203332
Haemophilus	Time	Day7	-0.306338	0.0490638	6.84709e-09	4.69181e-08
Haemophilus	Time	Day10	-0.345433	0.0489794	1.2749e-10	1.06773e-09
Haemophilus	Time	Day13	-0.413438	0.0489794	9.16385e-14	1.1757e-12
Johnsonella	Time	Day13	0.383835	0.195285	0.0516979	0.0999161
Lachnoanaerobaculum	Time	Day7	-0.229894	0.072164	0.00184553	0.00512837
Lachnoanaerobaculum	Time	Day10	-0.229174	0.0720361	0.00187363	0.00517475
Lachnoanaerobaculum	Time	Day13	-0.318003	0.0720361	2.25552e-05	9.42019e-05
Lachnospiraceae_G8	Time	Day10	0.718489	0.192117	0.00028601	0.00094819
Lachnospiraceae_G8	Time	Day13	0.842405	0.192117	2.54123e-05	0.000103538
Leptotrichia	Time	Day10	-0.408449	0.115075	0.000555359	0.00173514
Leptotrichia	Time	Day13	-0.426011	0.115075	0.000326559	0.00106441
Megasphaera	Time	Day7	-0.16292	0.0829625	0.0518807	0.0999491
Mogibacterium	Time	Day7	0.823645	0.357561	0.0230138	0.0508327
Mogibacterium	Time	Day10	1.13687	0.357389	0.00187939	0.00517475
Mogibacterium	Time	Day13	0.764201	0.357389	0.0345743	0.0716437
Oribacterium	Time	Day13	0.613467	0.221729	0.00657385	0.0161797
Parvimonas	Time	Day10	-0.347475	0.14921	0.0215708	0.0478205
Parvimonas	Time	Day13	-0.776219	0.14921	8.38498e-07	4.51442e-06
Peptoniphilus	Time	Day13	-0.164004	0.0760496	0.0330653	0.0692305
Peptostreptococcaceae_XIG1	Time	Day7	0.474254	0.186705	0.0123724	0.0283672
Peptostreptococcaceae_XIG1	Time	Day10	0.634387	0.186534	0.000916459	0.00272229
Peptostreptococcaceae_XIG1	Time	Day13	0.617929	0.186534	0.00122613	0.00347115
Peptostreptococcaceae_XIG2	Time	Day13	0.281423	0.0872306	0.00162289	0.00455164
Peptostreptococcaceae_XIG5	Time	Day7	-0.235513	0.111669	0.0370366	0.0762221
Peptostreptococcaceae_XIG5	Time	Day13	-0.380406	0.111476	0.000881709	0.00263203
Peptostreptococcaceae_XIG6	Time	Day10	0.3979	0.117822	0.000991853	0.0029175
Peptostreptococcaceae_XIG6	Time	Day13	0.572596	0.117822	3.64216e-06	1.74303e-05
Peptostreptococcaceae_XIG7	Time	Day10	-0.289162	0.103317	0.00599508	0.0148767
Peptostreptococcaceae_XIG7	Time	Day13	-0.572033	0.103317	1.89899e-07	1.12264e-06
Peptostreptococcaceae_XIG9	Time	Day7	-0.596346	0.227891	0.0100342	0.0233614
Peptostreptococcaceae_XIG9	Time	Day10	-0.862193	0.227751	0.000242522	0.00082622
Peptostreptococcaceae_XIG9	Time	Day13	-0.877201	0.227751	0.000191246	0.000674394
Peptostreptococcus	Time	Day10	-0.680854	0.203298	0.00108881	0.00314141
Peptostreptococcus	Time	Day13	-0.870255	0.203298	3.81052e-05	0.000149204
Porphyromonas	Time	Day7	0.616706	0.287306	0.0338764	0.0704395
Porphyromonas	Time	Day10	0.756437	0.287253	0.00958658	0.022493
Porphyromonas	Time	Day13	0.771495	0.287253	0.00827898	0.0197321
Prevotella	Time	Day10	-0.618933	0.19714	0.00213836	0.00580825
Prevotella	Time	Day13	-0.895523	0.19714	1.35119e-05	5.94722e-05
Pseudoramibacter	Time	Day13	0.652977	0.190194	0.000823505	0.00247052
Pyramidobacter	Time	Day13	0.753431	0.201471	0.000285908	0.00094819
Selenomonas	Time	Day7	-1.13316	0.164293	2.79034e-10	2.3049e-09
Selenomonas	Time	Day10	-1.23379	0.164183	1.21082e-11	1.19693e-10
Selenomonas	Time	Day13	-1.60818	0.164183	6.17299e-17	9.30579e-16
Solobacterium	Time	Day7	0.717818	0.20448	0.000634262	0.00195133
Solobacterium	Time	Day10	0.887053	0.204397	3.0283e-05	0.000120932
Solobacterium	Time	Day13	0.92044	0.204397	1.58387e-05	6.9208e-05
Stomatobaculum	Time	Day7	-0.403562	0.0812105	2.31714e-06	1.14528e-05
Stomatobaculum	Time	Day10	-0.475009	0.0810632	4.40259e-08	2.76551e-07
Stomatobaculum	Time	Day13	-0.331075	0.0810632	8.15367e-05	0.000299797
Streptococcus	Time	Day7	-0.292402	0.133917	0.0309787	0.0655445
Streptococcus	Time	Day13	-0.620342	0.133875	9.32826e-06	4.29385e-05
Tannerella	Time	Day13	0.157947	0.0700763	0.0260503	0.0563022
TM7_G1	Time	Day7	-0.169777	0.0392059	3.12512e-05	0.000123977
TM7_G1	Time	Day10	-0.196329	0.039155	1.89033e-06	9.65993e-06
TM7_G1	Time	Day13	-0.280002	0.039155	7.70898e-11	6.64073e-10
TM7_G5	Time	Day7	-0.203032	0.0416261	3.36571e-06	1.62362e-05
TM7_G5	Time	Day10	-0.211951	0.0415699	1.31406e-06	6.95066e-06
TM7_G5	Time	Day13	-0.29862	0.0415699	6.54332e-11	5.80239e-10
Treponema	Time	Day10	0.487574	0.154551	0.00203732	0.00555883
Treponema	Time	Day13	0.774608	0.154551	1.91114e-06	9.6842e-06
Veillonella	Time	Day7	-0.653315	0.131097	2.15571e-06	1.08325e-05
Veillonella	Time	Day10	-0.684752	0.131008	7.53782e-07	4.1321e-06
Veillonella	Time	Day13	-0.788911	0.131008	2.00268e-08	1.32705e-07
Veillonellaceae_G1	Time	Day7	0.32383	0.162957	0.0492107	0.0960325
Veillonellaceae_G1	Time	Day10	0.328017	0.162839	0.0462461	0.0914103
Veillonellaceae_G1	Time	Day13	0.579289	0.162839	0.000540373	0.00169711

## Sheet: Medium
feature	metadata	value	coef	stderr	pval	qval
Alloprevotella	medium	3.5% serum	0.585048	0.219898	0.0088834	0.0209246
Alloprevotella	medium	5% serum	0.90483	0.219695	7.10564e-05	0.000262865
Anaeroglobus	medium	5% serum	0.409865	0.142849	0.00487703	0.0123565
Bacteroidetes_.G.3.	medium	3.5% serum	0.404457	0.138473	0.00418149	0.0107754
Bacteroidetes_.G.3.	medium	5% serum	0.494589	0.138349	0.000508783	0.00160626
Bacteroidetes_.G.5.	medium	3.5% serum	0.488227	0.144961	0.00102171	0.0029763
Bacteroidetes_.G.5.	medium	5% serum	0.642505	0.144762	2.05118e-05	8.77206e-05
Butyrivibrio	medium	3.5% serum	0.650402	0.184284	0.000593931	0.00184608
Butyrivibrio	medium	5% serum	0.378366	0.18372	0.0416612	0.084301
Capnocytophaga	medium	5% serum	0.260971	0.0627297	6.10476e-05	0.000230073
Catonella	medium	3.5% serum	-0.132339	0.0664629	0.0487623	0.0954664
Catonella	medium	5% serum	-0.346627	0.0663463	7.6349e-07	4.14761e-06
Centipeda	medium	5% serum	0.129354	0.0631809	0.0428463	0.085835
Desulfobulbus	medium	3.5% serum	0.120378	0.0577457	0.0392422	0.0802136
Desulfobulbus	medium	5% serum	0.195009	0.0575543	0.000957177	0.0028293
Dialister	medium	3.5% serum	0.467667	0.206607	0.0254306	0.0553598
Dialister	medium	5% serum	0.501837	0.206189	0.0164493	0.0371496
Fretibacterium	medium	2% serum	-0.317695	0.160864	0.0506123	0.0983585
Fusobacterium	medium	2% serum	-0.191721	0.0729374	0.00972042	0.0227187
Fusobacterium	medium	3.5% serum	-0.214325	0.073033	0.0040141	0.0103884
Gemella	medium	5% serum	-0.83679	0.226978	0.000344863	0.00111515
Granulicatella	medium	3.5% serum	-0.833283	0.150531	1.88844e-07	1.12264e-06
Granulicatella	medium	5% serum	-1.03404	0.150276	3.05547e-10	2.48979e-09
Haemophilus	medium	5% serum	0.158907	0.0488936	0.00150501	0.00424076
Lachnospiraceae_.G.7.	medium	2% serum	-0.382721	0.106149	0.000458581	0.00146309
Lachnospiraceae_.G.7.	medium	3.5% serum	-0.763778	0.106453	6.80273e-11	5.945e-10
Lachnospiraceae_.G.7.	medium	5% serum	-0.855476	0.106149	7.22452e-13	8.06738e-12
Leptotrichia	medium	5% serum	0.450431	0.114932	0.000149811	0.000534534
Mycoplasma	medium	3.5% serum	-0.799817	0.228592	0.000659294	0.00201804
Mycoplasma	medium	5% serum	-0.869564	0.228423	0.000224834	0.000776302
Parvimonas	medium	3.5% serum	-0.68381	0.149285	1.15494e-05	5.15874e-05
Parvimonas	medium	5% serum	-0.947747	0.149136	4.07432e-09	2.89037e-08
Peptoniphilus	medium	5% serum	0.17466	0.0759874	0.0232923	0.05126
Peptostreptococcaceae_.G.	medium	3.5% serum	0.375762	0.158067	0.0190492	0.0427014
Peptostreptococcaceae_.G.	medium	5% serum	0.663895	0.158021	5.18161e-05	0.00019742
Peptostreptococcaceae_.XI..G.1.	medium	5% serum	-0.482811	0.186362	0.0107854	0.0249181
Peptostreptococcaceae_.XI..G.4.	medium	5% serum	-0.201705	0.0999479	0.0458516	0.090949
Peptostreptococcaceae_.XI..G.5.	medium	3.5% serum	-0.251838	0.111674	0.0259521	0.0562918
Peptostreptococcaceae_.XI..G.6.	medium	3.5% serum	0.440842	0.117914	0.000286187	0.00094819
Peptostreptococcaceae_.XI..G.6.	medium	5% serum	0.495246	0.11773	5.07706e-05	0.000194998
Peptostreptococcaceae_.XI..G.7.	medium	3.5% serum	-0.434207	0.103384	5.20561e-05	0.00019742
Peptostreptococcaceae_.XI..G.7.	medium	5% serum	-0.859113	0.103252	1.80024e-13	2.21539e-12
Peptostreptococcaceae_.XI..G.9.	medium	2% serum	0.65854	0.227611	0.00454338	0.0116087
Peptostreptococcaceae_.XI..G.9.	medium	5% serum	0.702549	0.227611	0.00252438	0.00676535
Peptostreptococcus	medium	2% serum	-0.45044	0.203028	0.0284336	0.0603714
Peptostreptococcus	medium	3.5% serum	-1.00769	0.20357	2.4787e-06	1.21517e-05
Peptostreptococcus	medium	5% serum	-0.885681	0.203028	2.7772e-05	0.000111643
Porphyromonas	medium	3.5% serum	0.819027	0.287306	0.00514921	0.0129915
Porphyromonas	medium	5% serum	0.674101	0.2872	0.0205843	0.0458021
Ruminococcaceae_.G.2.	medium	3.5% serum	0.201527	0.0966159	0.0391409	0.0802136
Ruminococcaceae_.G.2.	medium	5% serum	0.272773	0.0965462	0.00554814	0.0138819
Selenomonas	medium	2% serum	0.41264	0.164073	0.0132535	0.0300445
Selenomonas	medium	3.5% serum	0.69228	0.164294	4.93516e-05	0.000190763
Selenomonas	medium	5% serum	0.54381	0.164073	0.00122101	0.00347115
Slackia	medium	3.5% serum	-0.471043	0.137052	0.000811365	0.00244627
Slackia	medium	5% serum	-0.576683	0.136751	4.87852e-05	0.00018979
Solobacterium	medium	5% serum	0.54556	0.204314	0.00865262	0.0205415
Stomatobaculum	medium	3.5% serum	0.192522	0.081215	0.0193966	0.043319
Streptococcus	medium	3.5% serum	-0.538594	0.133917	0.000102168	0.000373377
Streptococcus	medium	5% serum	-0.868477	0.133833	2.12476e-09	1.56248e-08
Tannerella	medium	5% serum	0.204258	0.0699605	0.00420428	0.010788
TM7_.G.1.	medium	5% serum	0.107139	0.0391034	0.00710259	0.0172002
TM7_.G.5.	medium	5% serum	0.114359	0.041513	0.00680672	0.0166848

## Sheet: Shaking condition
feature	metadata	value	coef	stderr	pval	qval
Alloprevotella	Condition	Shaking	-0.349961	0.155419	0.0261875	0.0563966
Bacteroides	Condition	Shaking	0.363234	0.120379	0.00312222	0.0082214
Butyrivibrio	Condition	Shaking	-0.26472	0.130107	0.04413	0.0879041
Campylobacter	Condition	Shaking	-0.359962	0.117532	0.00271871	0.00722196
Centipeda	Condition	Shaking	-0.137456	0.0447655	0.00264947	0.00706916
Dialister	Condition	Shaking	0.392263	0.145944	0.008238	0.0197123
Eikenella	Condition	Shaking	-0.131249	0.0664927	0.0507288	0.0983585
Gemella	Condition	Shaking	-0.472455	0.160586	0.00392488	0.0102013
Granulicatella	Condition	Shaking	-0.56272	0.106351	5.66631e-07	3.16369e-06
Johnsonella	Condition	Shaking	0.277965	0.138087	0.0463873	0.0914103
Parvimonas	Condition	Shaking	-0.292749	0.105508	0.00642476	0.0158776
Peptostreptococcaceae_.XI..G.1.	Condition	Shaking	0.519508	0.131899	0.00013894	0.000498696
Pseudoramibacter	Condition	Shaking	0.291752	0.134487	0.0320605	0.067596
Pyramidobacter	Condition	Shaking	0.409531	0.142462	0.00479953	0.0122115
Selenomonas	Condition	Shaking	-0.351358	0.116095	0.00303857	0.00803623
Treponema	Condition	Shaking	0.281068	0.109284	0.0113532	0.0261297
Veillonella	Condition	Shaking	-0.254014	0.0926368	0.00705686	0.0171584

## Sheet: Health status
feature	metadata	value	coef	stderr	pval	qval
Abiotrophia	Type	Perio	-0.700275	0.0358548	7.7407e-39	3.59049e-37
Actinomyces	Type	Perio	-0.346379	0.050612	3.63198e-10	2.88169e-09
Alloprevotella	Type	Perio	-0.591531	0.15542	0.000225295	0.000776302
Atopobium	Type	Perio	1.28827	0.128006	1.37839e-17	2.2464e-16
Bacteroidaceae_.G.1.	Type	Perio	0.176731	0.0662533	0.00871292	0.0206035
Bacteroides	Type	Perio	5.13742	0.120379	1.08843e-73	6.56323e-71
Bacteroidetes_.G.3.	Type	Perio	1.92307	0.0978713	4.93564e-39	2.65301e-37
Campylobacter	Type	Perio	-1.65996	0.117533	4.16633e-27	1.39572e-25
Capnocytophaga	Type	Perio	-0.87523	0.0444419	5.27962e-39	2.65301e-37
Catonella	Type	Perio	-1.81862	0.0469551	5.32278e-69	1.60482e-66
Centipeda	Type	Perio	-0.544945	0.0447669	1.2967e-22	3.25796e-21
Cryptobacterium	Type	Perio	-0.119989	0.0599437	0.0476117	0.0935175
Desulfobulbus	Type	Perio	-0.334674	0.0407648	3.11014e-13	3.60657e-12
Desulfovibrio	Type	Perio	-0.307495	0.0693806	2.10054e-05	8.9199e-05
Dialister	Type	Perio	1.34261	0.145946	1.62098e-15	2.32726e-14
Eikenella	Type	Perio	-0.974954	0.0664934	2.31188e-28	8.20038e-27
Filifactor	Type	Perio	2.93583	0.0842797	4.63981e-64	9.32602e-62
Fretibacterium	Type	Perio	-0.276456	0.113853	0.0166803	0.0375308
Fusobacterium	Type	Perio	-1.25389	0.0516083	1.0847e-47	1.09012e-45
Granulicatella	Type	Perio	-1.68422	0.106352	5.30275e-31	1.99847e-29
Haemophilus	Type	Perio	-0.714446	0.0346341	5.49809e-41	3.68372e-39
Johnsonella	Type	Perio	-1.53618	0.138088	4.11914e-20	8.87087e-19
Lachnoanaerobaculum	Type	Perio	-0.692943	0.0509379	6.37192e-26	1.92113e-24
Lachnospiraceae_.G.	Type	Perio	0.398108	0.0896468	2.02994e-05	8.74324e-05
Lachnospiraceae_.G.2.	Type	Perio	1.83774	0.267301	3.13349e-10	2.51933e-09
Lachnospiraceae_.G.3.	Type	Perio	-1.2593	0.120691	1.94321e-18	3.66174e-17
Lachnospiraceae_.G.7.	Type	Perio	-0.19604	0.075166	0.0102822	0.0238467
Leptotrichia	Type	Perio	-0.674981	0.0813707	2.01587e-13	2.43114e-12
Megasphaera	Type	Perio	-0.325023	0.058529	1.74349e-07	1.05133e-06
Mogibacterium	Type	Perio	-1.60421	0.252712	4.30517e-09	3.01863e-08
Mycoplasma	Type	Perio	-1.21721	0.161579	1.09269e-11	1.09815e-10
Oribacterium	Type	Perio	2.13527	0.156786	5.70767e-26	1.81143e-24
Parvimonas	Type	Perio	-1.20043	0.105508	1.04429e-20	2.33225e-19
Pedobacter	Type	Perio	1.18575	0.198057	2.36439e-08	1.54971e-07
Peptoniphilaceae_.G.2.	Type	Perio	2.19498	0.273036	7.81501e-13	8.56809e-12
Peptoniphilus	Type	Perio	-0.398267	0.0537753	2.09619e-11	2.03871e-10
Peptostreptococcaceae_.XI..G.1.	Type	Perio	2.33608	0.1319	4.53683e-35	1.82381e-33
Peptostreptococcaceae_.XI..G.2.	Type	Perio	1.55659	0.0616819	1.99071e-49	2.40079e-47
Peptostreptococcaceae_.XI..G.4.	Type	Perio	-0.564769	0.0707521	1.04015e-12	1.10037e-11
Peptostreptococcaceae_.XI..G.5.	Type	Perio	-0.798882	0.0788267	9.25326e-18	1.54992e-16
Peptostreptococcaceae_.XI..G.6.	Type	Perio	0.744506	0.0833126	6.38716e-15	8.5588e-14
Peptostreptococcaceae_.XI..G.7.	Type	Perio	-1.54197	0.0730566	7.6746e-42	5.78473e-40
Peptostreptococcaceae_.XI..G.9.	Type	Perio	-0.881829	0.161045	2.49431e-07	1.44622e-06
Peptostreptococcus	Type	Perio	1.70616	0.143754	7.20724e-22	1.73839e-20
Porphyromonas	Type	Perio	-0.461297	0.203119	0.0249549	0.054521
Prevotella	Type	Perio	0.57946	0.139399	6.14426e-05	0.000230124
Pseudoramibacter	Type	Perio	0.844711	0.134487	5.82419e-09	4.03677e-08
Pyramidobacter	Type	Perio	1.55112	0.142462	1.56591e-19	3.04595e-18
Ruminococcaceae_.G.2.	Type	Perio	-0.400033	0.0682931	4.32346e-08	2.76551e-07
Selenomonas	Type	Perio	-3.22008	0.116095	1.64291e-53	2.47669e-51
Solobacterium	Type	Perio	1.59863	0.144531	6.09869e-20	1.22584e-18
Stomatobaculum	Type	Perio	0.289085	0.0573212	1.70018e-06	8.76248e-06
Streptococcus	Type	Perio	-1.69317	0.094664	2.15377e-35	9.27657e-34
TM7_.G.1.	Type	Perio	-0.601131	0.0276869	4.33114e-43	3.73097e-41
TM7_.G.5.	Type	Perio	-0.597401	0.0293946	2.12265e-40	1.27996e-38
Treponema	Type	Perio	1.41711	0.109284	1.85626e-24	5.33011e-23
Veillonella	Type	Perio	-1.06047	0.0926371	7.22026e-21	1.67455e-19
Veillonellaceae_.G.1.	Type	Perio	0.249561	0.115145	0.0322168	0.0676889
