# Supplementary material for: Optimization of conditions for in vitro modeling of subgingival normobiosis and dysbiosis
Source: Front Microbiol. 2022 Nov 3;13:1031029. doi: 10.3389/fmicb.2022.1031029 (PMC9670125; doi:10.3389/fmicb.2022.1031029)
Supplement: Supplementary file 3 [file Data_Sheet_1.ZIP › Supplementary File 6. Species by study variables (MaAslin).xlsx]

## Sheet: Time
feature	metadata	value	coef	stderr	pval	qval
Abiotrophia_defectiva	Time	Day13	-0.0869002	0.0398116	0.031023	0.0712458
Actinomyces_cardiffensis	Time	Day13	0.266292	0.0774337	0.000807693	0.00284616
Actinomyces_sp._oral_taxon_180	Time	Day7	-0.0991747	0.0425484	0.0214409	0.0521155
Actinomyces_sp._oral_taxon_180	Time	Day10	-0.0899243	0.0424612	0.0362828	0.081406
Alloprevotella_rava	Time	Day13	0.837314	0.277524	0.00312538	0.00954819
Alloprevotella_sp._oral_taxon_473	Time	Day7	-1.60728	0.279272	6.95018e-08	4.87244e-07
Alloprevotella_sp._oral_taxon_473	Time	Day10	-2.281	0.279077	3.86666e-13	4.98425e-12
Alloprevotella_sp._oral_taxon_473	Time	Day13	-2.24609	0.279077	7.48558e-13	9.17558e-12
Alloprevotella_sp._oral_taxon_912	Time	Day13	0.573311	0.23233	0.0150328	0.0385072
Alloprevotella_sp._oral_taxon_913	Time	Day13	0.447466	0.17193	0.0104358	0.0281443
Alloprevotella_sp._oral_taxon_913_nov_97.769.	Time	Day10	-0.621874	0.165893	0.000276748	0.00107352
Alloprevotella_sp._oral_taxon_913_nov_97.769.	Time	Day13	-0.614538	0.165893	0.000323722	0.00122732
Alloprevotella_sp._oral_taxon_914	Time	Day7	-0.53447	0.208714	0.011701	0.0309553
Alloprevotella_sp._oral_taxon_914	Time	Day10	-0.557522	0.208608	0.00859071	0.0237075
Alloprevotella_sp._oral_taxon_914	Time	Day13	-0.51731	0.208608	0.0145545	0.0374742
Anaeroglobus_geminatus	Time	Day10	0.465757	0.141199	0.0012842	0.00431958
Anaeroglobus_geminatus	Time	Day13	0.649566	0.141199	1.06699e-05	5.56615e-05
Atopobium_parvulum	Time	Day7	1.13784	0.212056	4.04906e-07	2.58467e-06
Atopobium_parvulum	Time	Day10	0.458248	0.211868	0.0325619	0.0741831
Atopobium_rimae	Time	Day7	0.862899	0.177713	3.70431e-06	2.07317e-05
Atopobium_rimae	Time	Day10	1.18208	0.177589	9.2848e-10	7.92779e-09
Atopobium_rimae	Time	Day13	1.72741	0.177589	8.81415e-17	1.69333e-15
Atopobium_sp._oral_taxon_199	Time	Day10	1.10975	0.313647	0.000576955	0.0020733
Atopobium_sp._oral_taxon_199	Time	Day13	1.65069	0.313647	6.43008e-07	3.92884e-06
Bacteroidaceae_.G.1._sp._oral_taxon_272	Time	Day10	0.320341	0.0984285	0.00148153	0.00488464
Bacteroidaceae_.G.1._sp._oral_taxon_272	Time	Day13	0.584839	0.0984285	2.91537e-08	2.12588e-07
Bacteroidales_.G.2._sp._oral_taxon_274	Time	Day7	0.721829	0.215361	0.00107891	0.00368742
Bacteroidales_.G.2._sp._oral_taxon_274	Time	Day10	0.730261	0.215241	0.000942481	0.00326714
Bacteroidales_.G.2._sp._oral_taxon_274	Time	Day13	1.14082	0.215241	5.45962e-07	3.38768e-06
Bacteroides_zoogleoformans	Time	Day13	0.841028	0.411122	0.04301	0.0934309
Bacteroides_zoogleoformans_nov_96.945.	Time	Day7	0.526364	0.135782	0.000174296	0.000709254
Bacteroides_zoogleoformans_nov_96.945.	Time	Day10	-0.436577	0.135644	0.0016635	0.00543972
Bacteroidetes_.G.3._sp._oral_taxon_280	Time	Day7	0.494352	0.131236	0.000259049	0.00101486
Bacteroidetes_.G.3._sp._oral_taxon_280	Time	Day10	0.702462	0.131159	4.25936e-07	2.71026e-06
Bacteroidetes_.G.3._sp._oral_taxon_280	Time	Day13	0.952185	0.131159	4.46123e-11	4.51206e-10
Bacteroidetes_.G.3._sp._oral_taxon_436	Time	Day7	0.413553	0.153489	0.00807813	0.022448
Bacteroidetes_.G.3._sp._oral_taxon_436	Time	Day10	0.811395	0.153421	5.73307e-07	3.54634e-06
Bacteroidetes_.G.3._sp._oral_taxon_436	Time	Day13	1.04671	0.153421	4.06231e-10	3.62344e-09
Bacteroidetes_.G.5._sp._oral_taxon_511	Time	Day13	0.340504	0.154362	0.0293252	0.0684483
Butyrivibrio_sp._oral_taxon_080	Time	Day7	0.388784	0.181863	0.0345905	0.0786255
Butyrivibrio_sp._oral_taxon_080	Time	Day10	0.723254	0.181576	0.000118131	0.000494397
Butyrivibrio_sp._oral_taxon_080	Time	Day13	0.921189	0.181576	1.47366e-06	8.61848e-06
Campylobacter_concisus	Time	Day7	-1.05498	0.180893	4.84926e-08	3.46047e-07
Campylobacter_concisus	Time	Day10	-1.86209	0.180759	3.82542e-18	8.13105e-17
Campylobacter_concisus	Time	Day13	-2.19292	0.180759	1.72673e-22	6.38891e-21
Campylobacter_concisus_nov_97.849.	Time	Day7	-0.740985	0.193192	0.000202672	0.000809876
Campylobacter_concisus_nov_97.849.	Time	Day10	-0.965607	0.19317	2.02553e-06	1.16628e-05
Campylobacter_concisus_nov_97.849.	Time	Day13	-0.958271	0.19317	2.38188e-06	1.35199e-05
Capnocytophaga_gingivalis	Time	Day10	-0.297978	0.059652	2.05363e-06	1.17569e-05
Capnocytophaga_gingivalis	Time	Day13	-0.290642	0.059652	3.46127e-06	1.94806e-05
Capnocytophaga_granulosa	Time	Day10	-0.0825441	0.0362393	0.0245748	0.0588028
Capnocytophaga_leadbetteri	Time	Day7	-0.0607046	0.0296769	0.0430212	0.0934309
Capnocytophaga_sputigena	Time	Day7	-0.0678924	0.0321737	0.0369444	0.0825669
Catonella_morbi	Time	Day7	-0.497156	0.0748123	9.7284e-10	8.27121e-09
Catonella_morbi	Time	Day10	-0.635614	0.0747516	6.63001e-14	9.26347e-13
Catonella_morbi	Time	Day13	-0.660717	0.0747516	1.09407e-14	1.66866e-13
Catonella_morbi_nov_97.095.	Time	Day10	0.282961	0.106433	0.00893381	0.0245864
Catonella_morbi_nov_97.095.	Time	Day13	0.370164	0.106433	0.000708043	0.00250384
Catonella_sp._oral_taxon_164	Time	Day10	0.38475	0.127427	0.00310488	0.00951464
Catonella_sp._oral_taxon_164	Time	Day13	0.4365	0.127427	0.000844955	0.002967
Catonella_sp._oral_taxon_451	Time	Day13	0.232163	0.100767	0.0229698	0.0553603
Desulfobulbus_sp._oral_taxon_041	Time	Day10	0.171084	0.0609761	0.00587252	0.016834
Desulfobulbus_sp._oral_taxon_041	Time	Day13	0.193532	0.0609761	0.00191786	0.00619043
Desulfovibrio_sp._oral_taxon_040_nov_93.173.	Time	Day10	-0.422743	0.0969687	2.79728e-05	0.000134701
Desulfovibrio_sp._oral_taxon_040_nov_93.173.	Time	Day13	-0.415407	0.0969687	3.76068e-05	0.000178476
Dialister_invisus	Time	Day7	0.665025	0.199317	0.00113345	0.00384566
Dialister_invisus	Time	Day10	1.22124	0.199093	1.17501e-08	8.8591e-08
Dialister_invisus	Time	Day13	1.42563	0.199093	7.40073e-11	7.35655e-10
Eikenella_corrodens	Time	Day7	-0.432934	0.0819422	5.82546e-07	3.58131e-06
Eikenella_corrodens	Time	Day10	-0.332887	0.0818309	8.5886e-05	0.000376316
Eikenella_corrodens	Time	Day13	-0.393367	0.0818309	4.54576e-06	2.50896e-05
Filifactor_alocis	Time	Day7	0.35919	0.127439	0.00565309	0.016275
Filifactor_alocis	Time	Day10	0.740305	0.127242	5.18943e-08	3.67677e-07
Filifactor_alocis	Time	Day13	0.696331	0.127242	2.52317e-07	1.65832e-06
Fretibacterium_fastidiosum	Time	Day7	0.710792	0.177685	0.000110593	0.000467154
Fretibacterium_fastidiosum	Time	Day10	1.16354	0.177598	1.55479e-09	1.29436e-08
Fretibacterium_fastidiosum	Time	Day13	2.00296	0.177598	1.80661e-20	5.64002e-19
Fretibacterium_sp._oral_taxon_359	Time	Day13	0.227325	0.0800591	0.00531983	0.0153664
Fretibacterium_sp._oral_taxon_360	Time	Day7	0.570589	0.240702	0.0193766	0.0476778
Fretibacterium_sp._oral_taxon_360	Time	Day13	0.942245	0.240548	0.000150461	0.000621118
Fusobacterium_multispecies_spp13_2	Time	Day13	-1.05524	0.201694	7.3679e-07	4.46093e-06
Fusobacterium_multispecies_spp22_2	Time	Day10	0.33512	0.106332	0.00205722	0.00658706
Fusobacterium_multispecies_spp22_2	Time	Day13	0.423447	0.106332	0.000118279	0.000494397
Fusobacterium_multispecies_spp28_2	Time	Day7	0.362075	0.143675	0.0130641	0.0341649
Fusobacterium_multispecies_spp28_2	Time	Day10	0.5984	0.143429	5.80331e-05	0.000265941
Fusobacterium_multispecies_spp28_2	Time	Day13	0.585938	0.143429	8.07058e-05	0.000355961
Fusobacterium_naviforme	Time	Day10	0.552608	0.183893	0.00324195	0.00983636
Fusobacterium_naviforme	Time	Day13	0.683448	0.183893	0.000309822	0.00118134
Fusobacterium_nucleatum_subsp._animalis	Time	Day7	0.605414	0.19858	0.00283824	0.0087751
Fusobacterium_nucleatum_subsp._animalis	Time	Day10	1.38576	0.198437	1.84514e-10	1.69889e-09
Fusobacterium_nucleatum_subsp._animalis	Time	Day13	1.64476	0.198437	2.13522e-13	2.88255e-12
Fusobacterium_nucleatum_subsp._nucleatum	Time	Day7	0.352192	0.11722	0.00324433	0.00983636
Fusobacterium_nucleatum_subsp._nucleatum	Time	Day10	0.375694	0.117032	0.00170804	0.00554903
Fusobacterium_nucleatum_subsp._nucleatum	Time	Day13	0.419456	0.117032	0.000492415	0.00179534
Fusobacterium_nucleatum_subsp._polymorphum	Time	Day7	0.519862	0.164702	0.00202663	0.00649954
Fusobacterium_nucleatum_subsp._polymorphum	Time	Day10	0.737616	0.164645	1.7352e-05	8.6242e-05
Fusobacterium_nucleatum_subsp._polymorphum	Time	Day13	0.558468	0.164645	0.000944675	0.00326714
Fusobacterium_nucleatum_subsp._vincentii	Time	Day7	0.375374	0.162428	0.0225549	0.0544259
Fusobacterium_nucleatum_subsp._vincentii	Time	Day10	0.627715	0.162219	0.000178894	0.000726486
Fusobacterium_nucleatum_subsp._vincentii	Time	Day13	0.653313	0.162219	9.99709e-05	0.000430478
Fusobacterium_periodonticum	Time	Day10	-1.29597	0.2332	1.73021e-07	1.16396e-06
Fusobacterium_periodonticum	Time	Day13	-2.25592	0.2332	1.20987e-16	2.2805e-15
Fusobacterium_sp._HOT_204	Time	Day10	0.448327	0.210574	0.0353245	0.0797044
Fusobacterium_sp._oral_taxon_203	Time	Day7	0.318898	0.117666	0.00772678	0.0215616
Fusobacterium_sp._oral_taxon_203	Time	Day10	0.589359	0.117495	1.89068e-06	1.09179e-05
Fusobacterium_sp._oral_taxon_203	Time	Day13	0.438254	0.117495	0.000296326	0.00113505
Fusobacterium_sp._oral_taxon_370	Time	Day10	0.267554	0.128474	0.0394436	0.086985
Fusobacterium_sp._oral_taxon_370	Time	Day13	0.448137	0.128474	0.00068336	0.00242514
Gemella_haemolysans	Time	Day7	-0.140605	0.036528	0.00019224	0.000772829
Gemella_haemolysans	Time	Day10	-0.140516	0.036469	0.000190057	0.000765594
Gemella_haemolysans	Time	Day13	-0.13318	0.036469	0.000389146	0.00144519
Gemella_morbillorum	Time	Day7	-0.680952	0.243789	0.00608839	0.017378
Gemella_morbillorum	Time	Day10	-1.50851	0.243667	8.94581e-09	6.87451e-08
Gemella_morbillorum	Time	Day13	-2.04352	0.243667	1.23085e-13	1.68441e-12
Gemella_sanguinis	Time	Day7	-0.224932	0.0764147	0.00390231	0.011637
Gemella_sanguinis	Time	Day10	-0.229213	0.0763057	0.00325337	0.00984883
Gemella_sanguinis	Time	Day13	-0.275505	0.0763057	0.000449215	0.00165291
Granulicatella_adiacens	Time	Day13	-0.299485	0.142803	0.0381064	0.0846904
Haemophilus_parainfluenzae	Time	Day7	-0.190008	0.040819	8.48547e-06	4.50903e-05
Haemophilus_parainfluenzae	Time	Day10	-0.19821	0.040736	3.55106e-06	1.99298e-05
Haemophilus_parainfluenzae	Time	Day13	-0.186651	0.040736	1.14857e-05	5.96061e-05
Johnsonella_ignava	Time	Day10	0.35564	0.175924	0.0454773	0.097808
Johnsonella_ignava	Time	Day13	0.61002	0.175924	0.000733005	0.00258753
Lachnospiraceae_.G.8._sp._oral_taxon_500	Time	Day10	0.86601	0.179431	4.22683e-06	2.34589e-05
Lachnospiraceae_.G.8._sp._oral_taxon_500	Time	Day13	1.06949	0.179431	2.70964e-08	1.99773e-07
Leptotrichia_sp._oral_taxon_215	Time	Day10	-0.22226	0.0935537	0.0191201	0.0472796
Megasphaera_sp._oral_taxon_123	Time	Day13	0.342437	0.0853823	0.000106334	0.000452033
Mogibacterium_diversum	Time	Day7	1.00456	0.385278	0.0103096	0.0278735
Mogibacterium_diversum	Time	Day10	1.28529	0.385109	0.00113368	0.00384566
Mogibacterium_diversum	Time	Day13	1.03261	0.385109	0.00839156	0.0232303
Mogibacterium_diversum_nov_90.702.	Time	Day10	0.322613	0.143408	0.0263275	0.0622514
Mogibacterium_diversum_nov_90.702.	Time	Day13	0.398762	0.143408	0.0063171	0.0179029
Mogibacterium_timidum	Time	Day10	0.313952	0.0918855	0.000869045	0.0030409
Mogibacterium_timidum	Time	Day13	0.35436	0.0918855	0.00018753	0.000758473
Oribacterium_multispecies_spp12_2	Time	Day10	-0.266146	0.108123	0.015281	0.038993
Oribacterium_sinus	Time	Day7	-0.395506	0.121969	0.00153632	0.00504862
Oribacterium_sinus	Time	Day10	-0.547648	0.121781	1.617e-05	8.09716e-05
Oribacterium_sinus	Time	Day13	-0.662694	0.121781	2.88744e-07	1.86702e-06
Oribacterium_sp._oral_taxon_078	Time	Day7	0.330363	0.129605	0.012076	0.0317082
Oribacterium_sp._oral_taxon_078	Time	Day10	0.58858	0.129452	1.32454e-05	6.78574e-05
Oribacterium_sp._oral_taxon_078	Time	Day13	0.998127	0.129452	4.30669e-12	4.94527e-11
Oribacterium_sp._oral_taxon_102	Time	Day13	0.562657	0.228272	0.0151463	0.0386985
Parvimonas_micra	Time	Day13	-0.582716	0.278847	0.0387888	0.0861075
Parvimonas_sp._oral_taxon_110	Time	Day13	-0.820481	0.328847	0.0139774	0.036266
Pedobacter_sp._oral_taxon_933_nov_79.637.	Time	Day13	0.672351	0.300993	0.0273824	0.064289
Peptoniphilus_lacrimalis	Time	Day7	0.203907	0.0843477	0.0171546	0.0430589
Peptostreptococcaceae_.XI..G.1._.Eubacterium._infirmum	Time	Day7	0.587987	0.207546	0.00541953	0.0156251
Peptostreptococcaceae_.XI..G.1._.Eubacterium._infirmum	Time	Day10	0.666536	0.20738	0.00168682	0.00549712
Peptostreptococcaceae_.XI..G.1._.Eubacterium._infirmum	Time	Day13	0.615159	0.20738	0.00364692	0.0109572
Peptostreptococcaceae_.XI..G.1._sp._oral_taxon_383	Time	Day10	0.626592	0.135201	9.29454e-06	4.91283e-05
Peptostreptococcaceae_.XI..G.1._sp._oral_taxon_383	Time	Day13	1.0094	0.135201	1.55177e-11	1.67591e-10
Peptostreptococcaceae_.XI..G.2._sp._oral_taxon_091	Time	Day10	0.213186	0.0982659	0.0320497	0.0731832
Peptostreptococcaceae_.XI..G.2._sp._oral_taxon_091	Time	Day13	0.507871	0.0982659	9.73045e-07	5.83827e-06
Peptostreptococcaceae_.XI..G.4._sp._oral_taxon_369	Time	Day7	0.271091	0.0872025	0.00235124	0.00740975
Peptostreptococcaceae_.XI..G.6._.Eubacterium._minutum	Time	Day13	0.153877	0.0671411	0.0236816	0.0568798
Peptostreptococcaceae_.XI..G.6._.Eubacterium._nodatum	Time	Day10	0.541858	0.121312	1.8291e-05	9.04933e-05
Peptostreptococcaceae_.XI..G.6._.Eubacterium._nodatum	Time	Day13	0.788821	0.121312	1.97379e-09	1.62289e-08
Peptostreptococcaceae_.XI..G.9._.Eubacterium._brachy	Time	Day7	-0.480206	0.225553	0.0353281	0.0797044
Peptostreptococcaceae_.XI..G.9._.Eubacterium._brachy	Time	Day10	-0.715501	0.225415	0.00191696	0.00619043
Peptostreptococcaceae_.XI..G.9._.Eubacterium._brachy	Time	Day13	-0.650945	0.225415	0.0046168	0.0135255
Peptostreptococcus_stomatis	Time	Day10	-0.533846	0.20341	0.00982395	0.026778
Peptostreptococcus_stomatis	Time	Day13	-0.643683	0.20341	0.00197587	0.00635715
Porphyromonas_catoniae	Time	Day13	-0.665167	0.30406	0.0306757	0.0706118
Porphyromonas_endodontalis	Time	Day7	0.510381	0.184789	0.00666311	0.0188035
Porphyromonas_endodontalis	Time	Day10	0.649455	0.184711	0.000622197	0.00222787
Porphyromonas_endodontalis	Time	Day13	0.802858	0.184711	2.94549e-05	0.000141129
Porphyromonas_gingivalis	Time	Day10	1.0995	0.274092	0.000106244	0.000452033
Porphyromonas_gingivalis	Time	Day13	0.894332	0.274092	0.00144249	0.00478752
Porphyromonas_multispecies_spp18_2	Time	Day10	0.393803	0.165023	0.018607	0.046068
Porphyromonas_sp._oral_taxon_275	Time	Day7	0.551429	0.261927	0.0373991	0.0833967
Porphyromonas_sp._oral_taxon_278	Time	Day7	0.961846	0.297639	0.00159593	0.00522732
Porphyromonas_sp._oral_taxon_279	Time	Day10	-0.808831	0.322752	0.013574	0.0354058
Porphyromonas_sp._oral_taxon_279	Time	Day13	-1.26239	0.322752	0.00015397	0.000634293
Porphyromonas_sp._oral_taxon_284_nov_97.561.	Time	Day10	1.03143	0.33146	0.00233254	0.00736243
Porphyromonas_sp._oral_taxon_284_nov_97.561.	Time	Day13	0.927596	0.33146	0.00599751	0.0171676
Prevotella_aurantiaca	Time	Day7	-0.175977	0.0744144	0.0196507	0.0482732
Prevotella_aurantiaca	Time	Day10	-0.233063	0.0742312	0.00213479	0.00681361
Prevotella_aurantiaca	Time	Day13	-0.211287	0.0742312	0.00521257	0.0150938
Prevotella_baroniae	Time	Day10	0.535256	0.139327	0.00019826	0.000793835
Prevotella_baroniae	Time	Day13	0.526817	0.139327	0.000246558	0.000967824
Prevotella_buccae	Time	Day7	-0.324561	0.086391	0.000268302	0.00104889
Prevotella_buccae	Time	Day10	-0.32663	0.0863093	0.0002435	0.000959591
Prevotella_buccae	Time	Day13	-0.328166	0.0863093	0.000228427	0.000907349
Prevotella_intermedia	Time	Day10	-0.879238	0.417253	0.0372175	0.0830845
Prevotella_intermedia	Time	Day13	-1.30812	0.417253	0.00216861	0.0068995
Prevotella_intermedia_nov_96.976.	Time	Day10	-2.02969	0.260401	2.82128e-12	3.33545e-11
Prevotella_intermedia_nov_96.976.	Time	Day13	-2.02235	0.260401	3.26853e-12	3.81902e-11
Prevotella_intermedia_nov_97.374.	Time	Day10	-0.779543	0.18763	6.19098e-05	0.000279223
Prevotella_intermedia_nov_97.374.	Time	Day13	-0.772208	0.18763	7.18291e-05	0.000319632
Prevotella_loescheii	Time	Day10	-0.66974	0.24981	0.00839453	0.0232303
Prevotella_loescheii	Time	Day13	-0.896238	0.24981	0.000487341	0.00178009
Prevotella_marshii	Time	Day10	0.881516	0.358721	0.0154491	0.0393214
Prevotella_marshii	Time	Day13	0.838668	0.358721	0.0210741	0.0512864
Prevotella_melaninogenica	Time	Day7	-1.80294	0.155048	2.36697e-21	8.01562e-20
Prevotella_melaninogenica	Time	Day10	-1.89629	0.154742	8.42853e-23	3.302e-21
Prevotella_melaninogenica	Time	Day13	-2.09698	0.154742	7.71946e-26	3.85587e-24
Prevotella_multispecies_spp26_2	Time	Day13	-0.348924	0.150272	0.0219464	0.0531501
Prevotella_nanceiensis	Time	Day7	-0.176309	0.0576927	0.00276898	0.00860407
Prevotella_nanceiensis	Time	Day10	-0.218814	0.0575889	0.000230323	0.000911256
Prevotella_nanceiensis	Time	Day13	-0.227146	0.0575889	0.000136028	0.000562702
Prevotella_oralis	Time	Day10	0.59742	0.142081	5.11863e-05	0.00023619
Prevotella_oralis	Time	Day13	0.650921	0.142081	1.15636e-05	5.9792e-05
Prevotella_oris	Time	Day10	-0.420539	0.20229	0.0397901	0.0876523
Prevotella_oulorum	Time	Day7	0.581903	0.183555	0.00194198	0.00625817
Prevotella_oulorum	Time	Day10	0.973692	0.183464	5.31788e-07	3.31001e-06
Prevotella_oulorum	Time	Day13	0.976785	0.183464	4.93547e-07	3.10096e-06
Prevotella_pallens	Time	Day7	-0.536355	0.224192	0.0183218	0.045531
Prevotella_pallens	Time	Day10	-1.03409	0.223899	9.9827e-06	5.2488e-05
Prevotella_pallens	Time	Day13	-1.2624	0.223899	1.20729e-07	8.26085e-07
Prevotella_saccharolytica	Time	Day10	0.816473	0.125739	2.07613e-09	1.68622e-08
Prevotella_saccharolytica	Time	Day13	0.740221	0.125739	3.78054e-08	2.74673e-07
Prevotella_sp._oral_taxon_304	Time	Day10	-0.651922	0.179171	0.00040814	0.00151292
Prevotella_sp._oral_taxon_304	Time	Day13	-0.677612	0.179171	0.000245884	0.000967078
Prevotella_sp._oral_taxon_313	Time	Day7	-0.389771	0.0810528	4.49224e-06	2.48629e-05
Prevotella_sp._oral_taxon_313	Time	Day10	-0.443351	0.0809104	2.44644e-07	1.6132e-06
Prevotella_sp._oral_taxon_313	Time	Day13	-0.486557	0.0809104	2.07871e-08	1.53825e-07
Prevotella_sp._oral_taxon_315	Time	Day10	0.872808	0.192752	1.42884e-05	7.26416e-05
Prevotella_sp._oral_taxon_315	Time	Day13	1.34071	0.192752	2.07641e-10	1.90306e-09
Prevotella_sp._oral_taxon_317	Time	Day10	-0.573467	0.206633	0.00641511	0.0181549
Prevotella_sp._oral_taxon_317	Time	Day13	-0.622051	0.206633	0.00319148	0.00972039
Prevotella_sp._oral_taxon_376	Time	Day10	0.262834	0.0962879	0.00730835	0.0204511
Prevotella_sp._oral_taxon_376	Time	Day13	0.400728	0.0962879	6.01887e-05	0.000274559
Prevotella_sp._oral_taxon_475	Time	Day7	-0.575467	0.183456	0.00215622	0.00687102
Prevotella_sp._oral_taxon_475	Time	Day10	-0.941308	0.183411	1.13955e-06	6.77624e-06
Prevotella_sp._oral_taxon_475	Time	Day13	-1.15233	0.183411	5.7683e-09	4.53742e-08
Prevotella_sp._oral_taxon_515	Time	Day13	0.251026	0.0592538	4.5311e-05	0.000209563
Prevotella_veroralis	Time	Day7	-0.214742	0.0600547	0.000506152	0.00184206
Prevotella_veroralis	Time	Day10	-0.255592	0.0599961	4.12173e-05	0.000192862
Prevotella_veroralis	Time	Day13	-0.248257	0.0599961	6.59186e-05	0.000295967
Pseudoramibacter_alactolyticus	Time	Day10	0.431971	0.212204	0.0440265	0.0952002
Pseudoramibacter_alactolyticus	Time	Day13	0.878868	0.212204	6.51017e-05	0.000292958
Pyramidobacter_piscolens	Time	Day10	0.526745	0.22308	0.019854	0.0486727
Pyramidobacter_piscolens	Time	Day13	0.979312	0.22308	2.4856e-05	0.00012054
Ruminococcaceae_.G.2._sp._oral_taxon_085_nov_82.025.	Time	Day13	0.279025	0.0919142	0.00295257	0.00907576
Selenomonas_artemidis	Time	Day7	-0.517143	0.19636	0.00957834	0.0262158
Selenomonas_artemidis	Time	Day10	-0.64411	0.19627	0.00135745	0.0045492
Selenomonas_artemidis	Time	Day13	-1.08389	0.19627	2.02308e-07	1.33845e-06
Selenomonas_dianae	Time	Day7	-0.707812	0.116739	1.6379e-08	1.21655e-07
Selenomonas_dianae	Time	Day10	-0.784337	0.116604	6.59692e-10	5.68131e-09
Selenomonas_dianae	Time	Day13	-0.798803	0.116604	3.55613e-10	3.20052e-09
Selenomonas_infelix	Time	Day7	-0.644803	0.21116	0.00279393	0.00865469
Selenomonas_infelix	Time	Day10	-0.781399	0.211048	0.00032611	0.00123403
Selenomonas_infelix	Time	Day13	-1.12451	0.211048	4.82423e-07	3.05026e-06
Selenomonas_noxia	Time	Day7	-0.374239	0.179261	0.0389755	0.0863337
Selenomonas_noxia	Time	Day13	-0.395716	0.179134	0.0291044	0.0680124
Selenomonas_sp._oral_taxon_126	Time	Day10	-0.416572	0.0936488	1.98169e-05	9.75228e-05
Selenomonas_sp._oral_taxon_126	Time	Day13	-0.426673	0.0936488	1.28583e-05	6.60433e-05
Selenomonas_sp._oral_taxon_137	Time	Day7	-0.471902	0.198912	0.0192863	0.0475729
Selenomonas_sp._oral_taxon_137	Time	Day13	-0.415398	0.198823	0.0388303	0.0861075
Selenomonas_sp._oral_taxon_137_nov_94.695.	Time	Day13	0.237066	0.0757526	0.00220577	0.00699543
Selenomonas_sp._oral_taxon_149	Time	Day7	-0.1515	0.0606827	0.013911	0.0361432
Selenomonas_sp._oral_taxon_149	Time	Day10	-0.19286	0.0605632	0.00185526	0.0060078
Selenomonas_sp._oral_taxon_149	Time	Day13	-0.162212	0.0605632	0.00845342	0.0233609
Selenomonas_sp._oral_taxon_149_nov_97.835.	Time	Day7	-0.404026	0.154681	0.01017	0.0276391
Selenomonas_sp._oral_taxon_149_nov_97.835.	Time	Day10	-0.749877	0.154649	3.82306e-06	2.13365e-05
Selenomonas_sp._oral_taxon_149_nov_97.835.	Time	Day13	-0.742541	0.154649	4.66334e-06	2.56676e-05
Selenomonas_sp._oral_taxon_481	Time	Day7	-0.785369	0.203795	0.000189778	0.000765594
Selenomonas_sp._oral_taxon_481	Time	Day10	-1.2113	0.20372	2.87551e-08	2.11223e-07
Selenomonas_sp._oral_taxon_481	Time	Day13	-1.28804	0.20372	4.7786e-09	3.77377e-08
Selenomonas_sp._oral_taxon_892	Time	Day7	-0.536027	0.177107	0.00303742	0.00932221
Selenomonas_sp._oral_taxon_892	Time	Day10	-0.542666	0.177026	0.00269535	0.00840141
Selenomonas_sp._oral_taxon_892	Time	Day13	-0.594908	0.177026	0.001049	0.00359503
Selenomonas_sp._oral_taxon_919	Time	Day7	-0.334236	0.128427	0.0104379	0.0281443
Selenomonas_sp._oral_taxon_919	Time	Day10	-0.547318	0.128322	4.05279e-05	0.000190978
Selenomonas_sp._oral_taxon_919	Time	Day13	-0.607713	0.128322	6.13571e-06	3.33129e-05
Selenomonas_sputigena	Time	Day13	0.477011	0.210865	0.025516	0.0606195
Slackia_exigua	Time	Day10	0.286726	0.140416	0.0433768	0.0941009
Slackia_exigua	Time	Day13	0.307643	0.140416	0.0304155	0.0703809
Solobacterium_moorei	Time	Day7	0.833624	0.225506	0.000332705	0.00125187
Solobacterium_moorei	Time	Day10	1.03328	0.225427	1.14447e-05	5.95481e-05
Solobacterium_moorei	Time	Day13	1.14623	0.225427	1.40137e-06	8.23512e-06
Stomatobaculum_longum	Time	Day7	-0.463103	0.0746596	8.69851e-09	6.71028e-08
Stomatobaculum_longum	Time	Day10	-0.526512	0.0745221	1.27853e-10	1.22813e-09
Stomatobaculum_longum	Time	Day13	-0.487298	0.0745221	1.73899e-09	1.43575e-08
Stomatobaculum_sp._oral_taxon_373	Time	Day7	0.148566	0.0701595	0.0363027	0.081406
Stomatobaculum_sp._oral_taxon_373	Time	Day10	0.171034	0.0700528	0.0161102	0.0407961
Stomatobaculum_sp._oral_taxon_373	Time	Day13	0.39512	0.0700528	1.18161e-07	8.11292e-07
Streptococcus_anginosus	Time	Day7	0.90445	0.188602	4.76515e-06	2.6156e-05
Streptococcus_anginosus	Time	Day10	0.879409	0.188512	8.19505e-06	4.38974e-05
Streptococcus_anginosus	Time	Day13	1.64209	0.188512	2.1664e-14	3.20628e-13
Streptococcus_australis	Time	Day13	-0.407898	0.138331	0.00385199	0.0115042
Streptococcus_constellatus	Time	Day13	0.520493	0.115888	1.65919e-05	8.28765e-05
Streptococcus_cristatus	Time	Day7	0.631454	0.177738	0.000548979	0.00198347
Streptococcus_cristatus	Time	Day10	0.969623	0.177682	2.71542e-07	1.76724e-06
Streptococcus_cristatus	Time	Day13	0.45584	0.177682	0.011557	0.0307469
Streptococcus_dentisani	Time	Day7	0.965062	0.132892	4.47141e-11	4.51206e-10
Streptococcus_dentisani	Time	Day10	0.968213	0.13281	3.90442e-11	4.08431e-10
Streptococcus_dentisani	Time	Day13	0.588488	0.13281	2.11888e-05	0.000103763
Streptococcus_gordonii	Time	Day7	-0.479144	0.214695	0.027514	0.0645224
Streptococcus_gordonii	Time	Day13	-0.513536	0.214586	0.0182792	0.0454816
Streptococcus_infantis	Time	Day7	-0.426627	0.125513	0.000921969	0.00320922
Streptococcus_infantis	Time	Day10	-0.37156	0.125377	0.00368005	0.0110236
Streptococcus_infantis	Time	Day13	-0.521285	0.125377	6.12359e-05	0.000277436
Streptococcus_intermedius	Time	Day7	-0.219966	0.0766523	0.0048635	0.0142065
Streptococcus_intermedius	Time	Day10	-0.219185	0.0765235	0.00494538	0.0143826
Streptococcus_intermedius	Time	Day13	-0.223423	0.0765235	0.00419543	0.0124185
Streptococcus_mitis	Time	Day10	-0.698302	0.272719	0.0117128	0.0309553
Streptococcus_mitis	Time	Day13	-1.10611	0.272719	8.9982e-05	0.000392542
Streptococcus_multispecies_spp4_2	Time	Day10	-0.278498	0.0760781	0.000377329	0.00140392
Streptococcus_multispecies_spp4_2	Time	Day13	-0.282606	0.0760781	0.000311996	0.00118737
Streptococcus_multispecies_spp5_2	Time	Day10	0.389324	0.086309	1.52907e-05	7.73438e-05
Streptococcus_oralis	Time	Day7	-1.15056	0.169696	4.97996e-10	4.36116e-09
Streptococcus_oralis	Time	Day10	-0.896387	0.169583	5.80523e-07	3.57989e-06
Streptococcus_oralis	Time	Day13	-1.28203	0.169583	9.5053e-12	1.04926e-10
Streptococcus_parasanguinis_II	Time	Day7	-0.151991	0.0696315	0.0310182	0.0712458
Streptococcus_parasanguinis_II	Time	Day10	-0.277086	0.0695405	0.000117308	0.000492396
Streptococcus_parasanguinis_II	Time	Day13	-0.302855	0.0695405	2.84581e-05	0.000136681
Streptococcus_sanguinis	Time	Day10	-0.62242	0.189954	0.00137942	0.00460114
Streptococcus_sanguinis	Time	Day13	-0.809633	0.189954	4.09392e-05	0.000192462
Streptococcus_sp._oral_taxon_056	Time	Day10	-0.181372	0.0824335	0.0297563	0.0692927
Streptococcus_sp._oral_taxon_056	Time	Day13	-0.259441	0.0824335	0.00209091	0.00668424
Streptococcus_sp._oral_taxon_057	Time	Day13	-0.153466	0.0744689	0.0415144	0.0908498
Streptococcus_sp._oral_taxon_061	Time	Day13	-0.342174	0.140924	0.0166869	0.0419904
Streptococcus_sp._oral_taxon_064	Time	Day7	-0.61616	0.167641	0.000358048	0.00133966
Streptococcus_sp._oral_taxon_064	Time	Day10	-0.776791	0.167545	9.21526e-06	4.88384e-05
Streptococcus_sp._oral_taxon_064	Time	Day13	-1.18681	0.167545	1.09083e-10	1.06316e-09
Streptococcus_sp._oral_taxon_070	Time	Day7	-0.220992	0.0992676	0.0278848	0.0653152
Streptococcus_sp._oral_taxon_423	Time	Day7	-1.24651	0.189453	1.35459e-09	1.13718e-08
Streptococcus_sp._oral_taxon_423	Time	Day10	-1.4453	0.18936	6.57362e-12	7.37871e-11
Streptococcus_sp._oral_taxon_423	Time	Day13	-1.92085	0.18936	9.17052e-18	1.90861e-16
Streptococcus_sp._oral_taxon_431	Time	Day10	-0.258823	0.120235	0.0333785	0.0759569
Streptococcus_sp._oral_taxon_431	Time	Day13	-0.39941	0.120235	0.0011899	0.00402953
Streptococcus_sp._Oral_Taxon_B66	Time	Day7	-0.161201	0.0540367	0.00346427	0.0104556
Streptococcus_sp._Oral_Taxon_B66	Time	Day10	-0.191318	0.053921	0.000558107	0.00201281
Streptococcus_sp._Oral_Taxon_B66	Time	Day13	-0.121997	0.053921	0.0254982	0.0606195
Streptococcus_sp._Oral_Taxon_C04	Time	Day13	0.261128	0.0854621	0.00277759	0.00861742
Streptococcus_tigurinus	Time	Day7	-1.40857	0.261815	3.81919e-07	2.45362e-06
Streptococcus_tigurinus	Time	Day10	-2.00691	0.26175	5.45625e-12	6.15909e-11
Streptococcus_tigurinus	Time	Day13	-2.74302	0.26175	1.44088e-18	3.27145e-17
Tannerella_forsythia	Time	Day10	0.25643	0.0852309	0.00320964	0.00976083
Tannerella_forsythia	Time	Day13	0.384004	0.0852309	1.5707e-05	7.92489e-05
TM7_.G.5._sp._oral_taxon_356	Time	Day7	-0.086672	0.0316541	0.007134	0.0199912
TM7_.G.5._sp._oral_taxon_356	Time	Day10	-0.0647549	0.0316038	0.0426871	0.0931101
TM7_.G.5._sp._oral_taxon_356	Time	Day13	-0.0718598	0.0316038	0.0247904	0.0592158
Treponema_denticola	Time	Day10	0.654099	0.183227	0.000517367	0.00187945
Treponema_denticola	Time	Day13	1.01378	0.183227	1.92188e-07	1.27572e-06
Treponema_denticola_nov_80.120.	Time	Day10	0.559654	0.170563	0.0013593	0.0045492
Treponema_denticola_nov_80.120.	Time	Day13	1.227	0.170563	6.25301e-11	6.24675e-10
Treponema_maltophilum	Time	Day10	0.19155	0.0768532	0.0140689	0.0364114
Treponema_maltophilum	Time	Day13	0.220382	0.0768532	0.00489694	0.0142625
Treponema_socranskii	Time	Day13	0.433467	0.109735	0.000133563	0.000553651
Treponema_sp._oral_taxon_231	Time	Day7	-0.245141	0.0879075	0.00618055	0.0175908
Treponema_sp._oral_taxon_231	Time	Day10	-0.219772	0.0878033	0.0137004	0.035689
Treponema_sp._oral_taxon_231	Time	Day13	-0.22388	0.0878033	0.012077	0.0317082
Veillonella_atypica	Time	Day7	-0.280403	0.101274	0.00653102	0.0184568
Veillonella_atypica	Time	Day10	-0.463229	0.101137	1.15813e-05	5.9792e-05
Veillonella_atypica	Time	Day13	-0.505419	0.101137	2.03392e-06	1.16775e-05
Veillonella_parvula_group	Time	Day7	-0.537727	0.137588	0.000155305	0.000638475
Veillonella_parvula_group	Time	Day10	-0.533604	0.137499	0.000171882	0.000700857
Veillonella_parvula_group	Time	Day13	-0.558208	0.137499	8.86463e-05	0.000387561
Veillonellaceae_.G.1._sp._oral_taxon_129	Time	Day7	0.131391	0.0562024	0.0210643	0.0512864
Veillonellaceae_.G.1._sp._oral_taxon_132	Time	Day7	0.341313	0.0929348	0.000361265	0.00134917
Veillonellaceae_.G.1._sp._oral_taxon_132	Time	Day13	0.237053	0.0928132	0.011917	0.0314118
Veillonellaceae_.G.1._sp._oral_taxon_150	Time	Day7	0.330375	0.139706	0.0196668	0.0482732
Veillonellaceae_.G.1._sp._oral_taxon_150	Time	Day10	0.364489	0.139591	0.0101952	0.0276391
Veillonellaceae_.G.1._sp._oral_taxon_150	Time	Day13	0.627949	0.139591	1.61225e-05	8.09364e-05

## Sheet: medium
feature	metadata	value	coef	stderr	pval	qval
Actinomyces_sp._oral_taxon_180	medium	5% serum	0.105193	0.0423723	0.0144527	0.03726
Alloprevotella_sp._oral_taxon_473_nov_97.571.	medium	5% serum	-0.537387	0.218595	0.0154098	0.0392713
Alloprevotella_sp._oral_taxon_912	medium	3.5% serum	0.481255	0.232426	0.0405747	0.0889896
Alloprevotella_sp._oral_taxon_914	medium	3.5% serum	-0.494937	0.208715	0.0193368	0.0476385
Alloprevotella_tannerae	medium	2% serum	1.07239	0.507749	0.0367923	0.0823192
Alloprevotella_tannerae	medium	3.5% serum	2.24138	0.50784	2.26256e-05	0.000110528
Alloprevotella_tannerae	medium	5% serum	2.82699	0.507749	1.64661e-07	1.11146e-06
Anaeroglobus_geminatus	medium	5% serum	0.403696	0.141119	0.00500157	0.0145249
Atopobium_parvulum	medium	3.5% serum	-0.617723	0.212059	0.00427879	0.0126278
Atopobium_rimae	medium	5% serum	0.725196	0.177464	8.02906e-05	0.000354913
Bacteroides_zoogleoformans_nov_96.945.	medium	5% serum	0.288689	0.135505	0.0352144	0.0796811
Bacteroidetes_.G.3._sp._oral_taxon_436	medium	3.5% serum	0.516888	0.153489	0.00102358	0.00351394
Bacteroidetes_.G.3._sp._oral_taxon_436	medium	5% serum	0.665343	0.153353	3.04143e-05	0.000145377
Bacteroidetes_.G.5._sp._oral_taxon_511	medium	3.5% serum	0.482837	0.154455	0.00222857	0.00705654
Bacteroidetes_.G.5._sp._oral_taxon_511	medium	5% serum	0.636336	0.154269	6.93817e-05	0.000310122
Butyrivibrio_sp._oral_taxon_080	medium	3.5% serum	0.644309	0.181871	0.00056763	0.00204347
Butyrivibrio_sp._oral_taxon_080	medium	5% serum	0.372198	0.181285	0.042288	0.0924415
Campylobacter_concisus	medium	2% serum	-0.475115	0.180624	0.00966795	0.0264248
Campylobacter_concisus	medium	3.5% serum	-0.43986	0.180894	0.0165309	0.0417029
Campylobacter_showae	medium	3.5% serum	0.465325	0.211686	0.029898	0.0695417
Campylobacter_showae	medium	5% serum	0.792087	0.211442	0.000280461	0.00108387
Capnocytophaga_gingivalis	medium	5% serum	0.278362	0.0595506	7.92595e-06	4.26848e-05
Capnocytophaga_granulosa	medium	5% serum	0.0895257	0.0361936	0.0148349	0.0380491
Capnocytophaga_leadbetteri	medium	5% serum	0.086529	0.0295878	0.00414345	0.0122828
Capnocytophaga_sputigena	medium	5% serum	0.10819	0.0320966	0.00101468	0.00348938
Catonella_morbi	medium	5% serum	-0.354082	0.0746903	6.01911e-06	3.27689e-05
Centipeda_periodontii	medium	5% serum	0.123185	0.0550811	0.0272057	0.0640248
Desulfobulbus_sp._oral_taxon_041	medium	5% serum	0.18884	0.0608898	0.00241204	0.00758937
Dialister_invisus	medium	3.5% serum	0.48412	0.199321	0.0166482	0.041946
Dialister_invisus	medium	5% serum	0.719645	0.198866	0.000437643	0.00161629
Fretibacterium_sp._oral_taxon_362	medium	5% serum	0.188168	0.0443291	4.39181e-05	0.000204066
Fusobacterium_canifelinum	medium	3.5% serum	0.13026	0.0611953	0.0353444	0.0797044
Fusobacterium_canifelinum	medium	5% serum	0.231619	0.0609372	0.000229757	0.000910821
Fusobacterium_multispecies_spp13_2	medium	3.5% serum	-0.497807	0.201834	0.0150791	0.0385762
Fusobacterium_multispecies_spp13_2	medium	5% serum	-0.783573	0.201555	0.000167881	0.000685945
Fusobacterium_multispecies_spp15_2	medium	3.5% serum	0.195726	0.067312	0.00434334	0.0127806
Fusobacterium_naviforme	medium	5% serum	0.470424	0.183674	0.011693	0.0309553
Fusobacterium_nucleatum_subsp._animalis	medium	5% serum	0.480151	0.198293	0.016993	0.0427069
Fusobacterium_nucleatum_subsp._nucleatum	medium	3.5% serum	0.477523	0.117225	8.38525e-05	0.000368214
Fusobacterium_nucleatum_subsp._nucleatum	medium	5% serum	0.521984	0.116841	1.82979e-05	9.04933e-05
Fusobacterium_nucleatum_subsp._polymorphum	medium	3.5% serum	0.410847	0.164702	0.0139945	0.036266
Fusobacterium_nucleatum_subsp._polymorphum	medium	5% serum	0.540533	0.164587	0.00134661	0.0045219
Fusobacterium_nucleatum_subsp._vincentii	medium	3.5% serum	0.418066	0.162433	0.0112874	0.0301098
Fusobacterium_nucleatum_subsp._vincentii	medium	5% serum	0.35314	0.162008	0.0312622	0.0715486
Fusobacterium_periodonticum	medium	3.5% serum	-1.34867	0.23332	6.20559e-08	4.36576e-07
Fusobacterium_periodonticum	medium	5% serum	-1.7039	0.23308	3.50891e-11	3.72915e-10
Fusobacterium_sp._HOT_204	medium	3.5% serum	0.482807	0.210669	0.0236857	0.0568798
Fusobacterium_sp._HOT_204	medium	5% serum	0.529614	0.21048	0.0132058	0.0344905
Fusobacterium_sp._oral_taxon_203	medium	5% serum	0.257455	0.117321	0.0301806	0.0700358
Gemella_haemolysans	medium	5% serum	0.096746	0.0364091	0.00897408	0.0246633
Gemella_morbillorum	medium	5% serum	-0.833856	0.243544	0.000849839	0.00297891
Granulicatella_adiacens	medium	3.5% serum	-0.838654	0.142942	4.0985e-08	2.96696e-07
Granulicatella_adiacens	medium	5% serum	-1.04021	0.142665	3.8234e-11	4.04188e-10
Haemophilus_parainfluenzae	medium	5% serum	0.152738	0.0406513	0.000268784	0.00104889
Lachnospiraceae_.G.7._sp._oral_taxon_086	medium	2% serum	-0.387624	0.118611	0.00141988	0.00472033
Lachnospiraceae_.G.7._sp._oral_taxon_086	medium	3.5% serum	-0.770316	0.1189	2.19738e-09	1.77748e-08
Lachnospiraceae_.G.7._sp._oral_taxon_086	medium	5% serum	-0.861645	0.118611	4.41866e-11	4.50433e-10
Leptotrichia_sp._oral_taxon_212	medium	5% serum	0.170305	0.0556389	0.00273357	0.00850727
Leptotrichia_sp._oral_taxon_215	medium	3.5% serum	0.192066	0.0936729	0.0425262	0.0928604
Leptotrichia_sp._oral_taxon_215	medium	5% serum	0.396377	0.0934356	4.43003e-05	0.000205364
Leptotrichia_sp._oral_taxon_392	medium	5% serum	0.086529	0.0340023	0.0122284	0.0320634
Mycoplasma_orale	medium	3.5% serum	-0.760533	0.209195	0.000411982	0.00152433
Mycoplasma_orale	medium	5% serum	-0.708722	0.209043	0.00095022	0.003279
Oribacterium_parvum	medium	5% serum	0.215879	0.0955135	0.0256448	0.0608532
Oribacterium_sinus	medium	2% serum	-0.265981	0.121589	0.0306762	0.0706118
Oribacterium_sinus	medium	3.5% serum	-0.468945	0.121974	0.000195283	0.000783485
Oribacterium_sinus	medium	5% serum	-0.495564	0.121589	8.3565e-05	0.00036776
Parvimonas_sp._oral_taxon_110	medium	3.5% serum	-1.57009	0.328956	5.24587e-06	2.87158e-05
Parvimonas_sp._oral_taxon_110	medium	5% serum	-2.49897	0.328738	7.73532e-12	8.58621e-11
Peptostreptococcaceae_.G._sp._Oral_Taxon_B17	medium	3.5% serum	0.370746	0.164424	0.025987	0.0615921
Peptostreptococcaceae_.G._sp._Oral_Taxon_B17	medium	5% serum	0.657726	0.164382	0.000110404	0.000467154
Peptostreptococcaceae_.XI..G.1._.Eubacterium._infirmum	medium	3.5% serum	-0.486488	0.207548	0.0207423	0.050687
Peptostreptococcaceae_.XI..G.1._.Eubacterium._infirmum	medium	5% serum	-0.666246	0.207212	0.00168153	0.00548971
Peptostreptococcaceae_.XI..G.4._sp._oral_taxon_369	medium	2% serum	-0.176772	0.0869548	0.0443091	0.0956043
Peptostreptococcaceae_.XI..G.4._sp._oral_taxon_369	medium	3.5% serum	-0.18181	0.0872054	0.0392228	0.0866892
Peptostreptococcaceae_.XI..G.4._sp._oral_taxon_369	medium	5% serum	-0.207874	0.0869548	0.0184061	0.045627
Peptostreptococcaceae_.XI..G.5._sp._oral_taxon_493_nov_96.074.	medium	3.5% serum	-0.257911	0.107391	0.0178671	0.0446336
Peptostreptococcaceae_.XI..G.6._.Eubacterium._minutum	medium	3.5% serum	0.184447	0.0672128	0.00700672	0.0196621
Peptostreptococcaceae_.XI..G.6._.Eubacterium._minutum	medium	5% serum	0.271219	0.0670698	9.41908e-05	0.000410007
Peptostreptococcaceae_.XI..G.6._.Eubacterium._nodatum	medium	3.5% serum	0.395704	0.121404	0.00145723	0.00481248
Peptostreptococcaceae_.XI..G.6._.Eubacterium._nodatum	medium	5% serum	0.452832	0.12122	0.000290015	0.00111847
Peptostreptococcaceae_.XI..G.7._.Eubacterium._yurii_subsp._yurii_._margaretiae	medium	3.5% serum	-0.585074	0.150049	0.000160554	0.00065735
Peptostreptococcaceae_.XI..G.7._.Eubacterium._yurii_subsp._yurii_._margaretiae	medium	5% serum	-1.02988	0.149909	3.21838e-10	2.90965e-09
Peptostreptococcaceae_.XI..G.9._.Eubacterium._brachy	medium	2% serum	0.653638	0.225275	0.00443384	0.0130085
Peptostreptococcaceae_.XI..G.9._.Eubacterium._brachy	medium	5% serum	0.69638	0.225275	0.00248861	0.00781799
Peptostreptococcus_stomatis	medium	2% serum	-0.455342	0.203135	0.0268641	0.063445
Peptostreptococcus_stomatis	medium	3.5% serum	-1.01342	0.203688	2.22353e-06	1.2657e-05
Peptostreptococcus_stomatis	medium	5% serum	-0.89185	0.203135	2.48522e-05	0.00012054
Porphyromonas_endodontalis	medium	3.5% serum	0.514798	0.18479	0.00621954	0.0176766
Porphyromonas_endodontalis	medium	5% serum	0.800567	0.184633	3.07356e-05	0.000146563
Porphyromonas_endodontalis_nov_97.972.	medium	5% serum	0.315348	0.0781174	9.66666e-05	0.000418959
Porphyromonas_gingivalis	medium	2% serum	0.814129	0.274025	0.00359786	0.0108261
Porphyromonas_gingivalis	medium	3.5% serum	1.87697	0.274159	3.60603e-10	3.23087e-09
Porphyromonas_gingivalis	medium	5% serum	2.21786	0.274025	5.87576e-13	7.33736e-12
Porphyromonas_sp._oral_taxon_275	medium	3.5% serum	-0.79581	0.261931	0.0029332	0.00903009
Porphyromonas_sp._oral_taxon_275	medium	5% serum	-1.45192	0.26144	1.78721e-07	1.19426e-06
Porphyromonas_sp._oral_taxon_277	medium	3.5% serum	-0.793742	0.319529	0.0143877	0.0371402
Porphyromonas_sp._oral_taxon_277	medium	5% serum	-0.973262	0.319285	0.00284159	0.0087751
Porphyromonas_sp._oral_taxon_278	medium	5% serum	-1.04017	0.297441	0.000664592	0.00236694
Porphyromonas_sp._oral_taxon_279	medium	5% serum	-0.672142	0.32268	0.0394171	0.086985
Prevotella_baroniae	medium	3.5% serum	-0.520033	0.139396	0.000294991	0.00113345
Prevotella_baroniae	medium	5% serum	-0.846245	0.139259	1.55359e-08	1.16258e-07
Prevotella_intermedia	medium	5% serum	-0.975455	0.417139	0.0210495	0.0512864
Prevotella_maculosa	medium	5% serum	0.271302	0.119464	0.0249608	0.0595126
Prevotella_marshii	medium	3.5% serum	0.733979	0.358755	0.0429873	0.0934309
Prevotella_marshii	medium	5% serum	0.861527	0.358687	0.0178713	0.0446336
Prevotella_micans	medium	3.5% serum	-0.44563	0.169867	0.00984533	0.0267997
Prevotella_micans	medium	5% serum	-0.511119	0.169317	0.0031125	0.00952338
Prevotella_nigrescens	medium	3.5% serum	0.21812	0.102162	0.0348605	0.0790593
Prevotella_nigrescens	medium	5% serum	0.236576	0.101872	0.0219769	0.0531596
Prevotella_oris	medium	3.5% serum	-0.443515	0.202409	0.0303955	0.0703809
Prevotella_pleuritidis	medium	5% serum	0.261971	0.100967	0.010671	0.0286952
Prevotella_sp._oral_taxon_304	medium	3.5% serum	0.584505	0.17923	0.00145032	0.00480555
Prevotella_sp._oral_taxon_304	medium	5% serum	0.646689	0.179113	0.000450144	0.00165329
Prevotella_sp._oral_taxon_317	medium	2% serum	-0.440401	0.206471	0.0350036	0.0792938
Prevotella_sp._oral_taxon_317	medium	3.5% serum	-0.610002	0.206796	0.00383384	0.0114671
Prevotella_sp._oral_taxon_317	medium	5% serum	-0.721762	0.206471	0.0006677	0.00237378
Prevotella_sp._oral_taxon_526	medium	2% serum	0.319799	0.156887	0.0437465	0.0947998
Prevotella_sp._oral_taxon_526	medium	3.5% serum	0.600037	0.157074	0.000213947	0.000853225
Prevotella_sp._oral_taxon_526	medium	5% serum	0.59849	0.156887	0.000218502	0.000869653
Ruminococcaceae_.G.2._sp._oral_taxon_085_nov_82.025.	medium	3.5% serum	0.196345	0.0919433	0.034782	0.078971
Ruminococcaceae_.G.2._sp._oral_taxon_085_nov_82.025.	medium	5% serum	0.266605	0.0918851	0.00443208	0.0130085
Selenomonas_dianae	medium	3.5% serum	0.314563	0.116741	0.00807383	0.022448
Selenomonas_dianae	medium	5% serum	0.377589	0.116469	0.00154524	0.00506962
Selenomonas_infelix	medium	3.5% serum	0.589077	0.211161	0.00615174	0.0175338
Selenomonas_infelix	medium	5% serum	0.526832	0.210935	0.0138852	0.0361233
Selenomonas_noxia	medium	3.5% serum	0.582155	0.179262	0.00151557	0.00498863
Selenomonas_noxia	medium	5% serum	0.400475	0.179006	0.0271571	0.0639858
Selenomonas_sp._oral_taxon_137	medium	3.5% serum	0.45738	0.198913	0.0232373	0.0559375
Selenomonas_sp._oral_taxon_137	medium	5% serum	0.421747	0.198733	0.0359165	0.0808121
Selenomonas_sp._oral_taxon_137_nov_97.250.	medium	3.5% serum	0.344208	0.15297	0.0262889	0.0622337
Selenomonas_sp._oral_taxon_149	medium	3.5% serum	0.123134	0.0606866	0.0446937	0.09633
Selenomonas_sp._oral_taxon_149	medium	5% serum	0.186811	0.0604414	0.00249413	0.00782302
Selenomonas_sp._oral_taxon_892	medium	3.5% serum	0.665	0.177108	0.000270856	0.00105286
Selenomonas_sp._oral_taxon_892	medium	5% serum	0.603094	0.176944	0.000895603	0.00312289
Selenomonas_sp._oral_taxon_919	medium	5% serum	0.341152	0.128217	0.00888697	0.0244913
Slackia_exigua	medium	3.5% serum	-0.476704	0.140567	0.000945149	0.00326714
Slackia_exigua	medium	5% serum	-0.582852	0.140267	6.18094e-05	0.000279223
Solobacterium_moorei	medium	5% serum	0.539391	0.225349	0.0182644	0.0454816
Stomatobaculum_longum	medium	3.5% serum	0.237839	0.0746638	0.00185411	0.0060078
Stomatobaculum_longum	medium	5% serum	0.191294	0.0743823	0.0113895	0.0303417
Streptococcus_anginosus	medium	2% serum	0.379371	0.188423	0.0463484	0.0994674
Streptococcus_anginosus	medium	3.5% serum	0.589444	0.188602	0.00223428	0.00706345
Streptococcus_anginosus	medium	5% serum	0.390154	0.188423	0.0405754	0.0889896
Streptococcus_cristatus	medium	3.5% serum	-0.901568	0.177738	1.47523e-06	8.61848e-06
Streptococcus_cristatus	medium	5% serum	-1.26217	0.177627	9.8725e-11	9.66924e-10
Streptococcus_dentisani	medium	2% serum	-0.565501	0.132727	4.14071e-05	0.000193298
Streptococcus_dentisani	medium	3.5% serum	-0.548826	0.132893	6.81779e-05	0.000305425
Streptococcus_dentisani	medium	5% serum	-0.774641	0.132727	4.84951e-08	3.46047e-07
Streptococcus_gordonii	medium	3.5% serum	-0.454842	0.214696	0.03622	0.0814033
Streptococcus_gordonii	medium	5% serum	-0.590229	0.214476	0.00686035	0.0192784
Streptococcus_mitis	medium	5% serum	-0.776383	0.272662	0.00520063	0.0150811
Streptococcus_multispecies_spp5_2	medium	3.5% serum	-0.310573	0.086475	0.000478636	0.0017547
Streptococcus_multispecies_spp5_2	medium	5% serum	-0.309281	0.0861451	0.00048272	0.00176644
Streptococcus_oralis	medium	3.5% serum	-0.553224	0.169697	0.00145446	0.00481126
Streptococcus_oralis	medium	5% serum	-0.725043	0.169469	3.85064e-05	0.000182312
Streptococcus_sanguinis	medium	3.5% serum	-0.919231	0.190037	4.00841e-06	2.23087e-05
Streptococcus_sanguinis	medium	5% serum	-1.73414	0.189872	2.26051e-15	3.67195e-14
Streptococcus_sp._oral_taxon_057	medium	2% serum	-0.177787	0.074352	0.0183819	0.0456237
Streptococcus_sp._oral_taxon_057	medium	3.5% serum	-0.224921	0.074587	0.00313721	0.00956968
Streptococcus_sp._oral_taxon_057	medium	5% serum	-0.26513	0.074352	0.000525395	0.0019017
Streptococcus_sp._oral_taxon_058	medium	3.5% serum	-0.694847	0.212368	0.0014004	0.00466334
Streptococcus_sp._oral_taxon_058	medium	5% serum	-0.856898	0.212228	9.63895e-05	0.000418666
Streptococcus_sp._oral_taxon_064	medium	5% serum	-0.365159	0.167447	0.0311879	0.0714604
Streptococcus_sp._oral_taxon_423	medium	3.5% serum	-0.416176	0.189454	0.0299923	0.0696798
Streptococcus_sp._oral_taxon_423	medium	5% serum	-0.5558	0.189267	0.00399239	0.0118702
Streptococcus_sp._oral_taxon_431	medium	2% serum	-0.249166	0.120088	0.0401775	0.0883109
Streptococcus_sp._oral_taxon_431	medium	3.5% serum	-0.310272	0.120384	0.011179	0.0298605
Streptococcus_sp._oral_taxon_431	medium	5% serum	-0.268988	0.120088	0.0269722	0.0636251
Streptococcus_tigurinus	medium	5% serum	-0.762129	0.261685	0.00429047	0.0126436
Tannerella_forsythia	medium	5% serum	0.198089	0.0851298	0.0216861	0.0526475
TM7_.G.5._sp._oral_taxon_356	medium	5% serum	0.10819	0.0315527	0.000837268	0.00294518
Treponema_denticola	medium	5% serum	-0.442667	0.183146	0.0171794	0.043067
Treponema_denticola_nov_80.120.	medium	3.5% serum	0.409084	0.17062	0.0180664	0.0450644
Treponema_denticola_nov_80.120.	medium	5% serum	0.436622	0.170508	0.0117076	0.0309553
Treponema_maltophilum	medium	5% serum	0.220011	0.0766935	0.00488563	0.0142503
Treponema_sp._oral_taxon_231	medium	3.5% serum	0.227429	0.0879095	0.0109039	0.0292038
Treponema_sp._oral_taxon_231	medium	5% serum	0.368802	0.087698	5.15539e-05	0.000237338
Veillonella_atypica	medium	3.5% serum	0.267862	0.101277	0.00927822	0.0254292
Veillonella_atypica	medium	5% serum	0.399555	0.100997	0.000130668	0.000544656
Veillonellaceae_.G.1._sp._oral_taxon_129	medium	5% serum	0.1725	0.0560066	0.00257647	0.00805599

## Sheet: Shaking condition
feature	metadata	value	coef	stderr	pval	qval
Bacteroidaceae_.G.1._sp._oral_taxon_272	Condition	Shaking	0.144598	0.0695992	0.0399143	0.087829
Bacteroidetes_.G.5._sp._oral_taxon_511	Condition	Shaking	0.225082	0.10915	0.0413856	0.0906671
Campylobacter_concisus	Condition	Shaking	-0.477387	0.127816	0.000290534	0.00111847
Centipeda_periodontii	Condition	Shaking	-0.112164	0.0390397	0.00481782	0.0140937
Dialister_pneumosintes	Condition	Shaking	0.493886	0.160742	0.00263916	0.00823912
Dialister_sp._oral_taxon_119	Condition	Shaking	0.0893177	0.0409403	0.0311079	0.071359
Fretibacterium_fastidiosum	Condition	Shaking	0.376884	0.12558	0.00328212	0.00992085
Fusobacterium_sp._oral_taxon_203	Condition	Shaking	-0.215767	0.0830805	0.0106033	0.0285519
Gemella_morbillorum	Condition	Shaking	-0.445787	0.172298	0.0108851	0.0291926
Granulicatella_adiacens	Condition	Shaking	-0.537089	0.100977	5.00613e-07	3.1355e-06
Johnsonella_ignava	Condition	Shaking	0.303561	0.124396	0.016158	0.0408655
Leptotrichia_sp._oral_taxon_212	Condition	Shaking	-0.104707	0.0394286	0.00900487	0.0247139
Oribacterium_parvum	Condition	Shaking	0.137721	0.0675954	0.0438376	0.0948945
Oribacterium_sinus	Condition	Shaking	-0.45725	0.086111	5.19605e-07	3.24428e-06
Peptostreptococcaceae_.G._sp._Oral_Taxon_B17	Condition	Shaking	0.234187	0.11625	0.0462297	0.0993192
Peptostreptococcaceae_.XI..G.1._.Eubacterium._infirmum	Condition	Shaking	0.546193	0.146639	0.000301046	0.00115008
Prevotella_melaninogenica	Condition	Shaking	-0.223918	0.109418	0.042925	0.0934309
Prevotella_micans	Condition	Shaking	0.278484	0.119917	0.0219256	0.0531501
Prevotella_oris	Condition	Shaking	0.531049	0.14304	0.000314393	0.00119422
Prevotella_sp._oral_taxon_317	Condition	Shaking	-0.319671	0.146111	0.0306512	0.0706118
Pseudoramibacter_alactolyticus	Condition	Shaking	0.317423	0.150051	0.0364962	0.0817482
Pyramidobacter_piscolens	Condition	Shaking	0.435187	0.157742	0.00672589	0.0189272
Selenomonas_artemidis	Condition	Shaking	-0.291817	0.138783	0.0376215	0.0837057
Selenomonas_dianae	Condition	Shaking	-0.230534	0.0824513	0.00604284	0.0172727
Streptococcus_anginosus	Condition	Shaking	0.626279	0.133298	7.14495e-06	3.85827e-05
Streptococcus_dentisani	Condition	Shaking	-0.228729	0.0939107	0.0163699	0.041349
Streptococcus_gordonii	Condition	Shaking	0.322678	0.151735	0.0355345	0.0800428
Streptococcus_oralis	Condition	Shaking	-0.32561	0.119913	0.00761268	0.0212729
Streptococcus_sp._oral_taxon_064	Condition	Shaking	-0.273998	0.118472	0.0224647	0.0542739
Streptococcus_sp._oral_taxon_070	Condition	Shaking	-0.320503	0.0701121	1.19957e-05	6.17716e-05
Streptococcus_sp._oral_taxon_423	Condition	Shaking	-0.470135	0.133898	0.000633004	0.00225847
Streptococcus_sp._Oral_Taxon_C04	Condition	Shaking	0.239005	0.0604305	0.000130848	0.000544656
Streptococcus_tigurinus	Condition	Shaking	-0.882763	0.185085	5.32445e-06	2.90663e-05
Veillonella_parvula_group	Condition	Shaking	-0.230819	0.0972261	0.0192065	0.0474347

## Sheet: Health status
feature	metadata	value	coef	stderr	pval	qval
Abiotrophia_defectiva	Type	Perio	-0.322257	0.0281515	6.85174e-21	2.28163e-19
Actinomyces_sp._oral_taxon_180	Type	Perio	-0.260287	0.0300251	2.67089e-14	3.89521e-13
Alloprevotella_rava	Type	Perio	2.74754	0.196239	7.30225e-27	4.05275e-25
Alloprevotella_sp._oral_taxon_473_nov_97.571.	Type	Perio	1.0528	0.154608	4.34421e-10	3.84059e-09
Alloprevotella_sp._oral_taxon_912	Type	Perio	-0.825303	0.164282	1.81857e-06	1.05625e-05
Alloprevotella_sp._oral_taxon_913	Type	Perio	0.449456	0.121573	0.00033217	0.00125187
Alloprevotella_sp._oral_taxon_913_nov_97.769.	Type	Perio	-0.769883	0.117304	1.47107e-09	1.22979e-08
Alloprevotella_sp._oral_taxon_914	Type	Perio	-0.298449	0.147508	0.0453019	0.0975358
Alloprevotella_tannerae	Type	Perio	1.05092	0.359065	0.00410947	0.0122002
Anaeroglobus_geminatus	Type	Perio	0.566365	0.099843	1.01638e-07	7.02676e-07
Atopobium_rimae	Type	Perio	2.80689	0.125574	2.97147e-44	5.93699e-42
Atopobium_sp._oral_taxon_199	Type	Perio	2.07342	0.221782	6.92977e-16	1.20397e-14
Bacteroidaceae_.G.1._sp._oral_taxon_272	Type	Perio	0.554434	0.0695998	1.14035e-12	1.38928e-11
Bacteroidales_.G.2._sp._oral_taxon_274	Type	Perio	0.3773	0.152199	0.0145884	0.0375131
Bacteroides_heparinolyticus	Type	Perio	3.00145	0.312421	1.71216e-16	3.1099e-15
Bacteroides_pyogenes_nov_83.499.	Type	Perio	0.850184	0.128503	1.13653e-09	9.58141e-09
Bacteroides_zoogleoformans	Type	Perio	3.03483	0.290707	1.8092e-18	4.06156e-17
Bacteroides_zoogleoformans_nov_96.945.	Type	Perio	-0.51085	0.0959154	4.86042e-07	3.06344e-06
Bacteroidetes_.G.3._sp._oral_taxon_280	Type	Perio	1.77063	0.0927434	6.64451e-38	6.32178e-36
Bacteroidetes_.G.3._sp._oral_taxon_436	Type	Perio	1.48032	0.108485	4.92495e-26	2.52309e-24
Bacteroidetes_.G.5._sp._oral_taxon_511	Type	Perio	0.494876	0.10915	1.39648e-05	7.11778e-05
Campylobacter_concisus	Type	Perio	-1.23465	0.127816	1.27759e-16	2.38564e-15
Campylobacter_concisus_nov_97.849.	Type	Perio	-0.811726	0.136592	2.90902e-08	2.12588e-07
Campylobacter_showae	Type	Perio	-0.969706	0.149598	2.23721e-09	1.8024e-08
Capnocytophaga_gingivalis	Type	Perio	-0.501396	0.0421808	6.50294e-22	2.32016e-20
Capnocytophaga_granulosa	Type	Perio	-0.242998	0.0256252	3.89779e-16	6.95337e-15
Capnocytophaga_leadbetteri	Type	Perio	-0.221545	0.0209536	8.9214e-19	2.09705e-17
Capnocytophaga_sputigena	Type	Perio	-0.257996	0.0227233	1.19826e-20	3.80019e-19
Catonella_morbi	Type	Perio	-1.49657	0.0528575	1.813e-54	5.17482e-52
Catonella_sp._oral_taxon_164	Type	Perio	0.37101	0.090105	7.1314e-05	0.000318048
Catonella_sp._oral_taxon_451	Type	Perio	-0.588164	0.0712536	2.45807e-13	3.27415e-12
Centipeda_periodontii	Type	Perio	-0.166808	0.0390415	3.92081e-05	0.000185196
Cryptobacterium_curtum	Type	Perio	0.257339	0.0690036	0.000296546	0.00113505
Dialister_invisus	Type	Perio	3.02468	0.140781	1.29285e-42	1.84509e-40
Dialister_pneumosintes	Type	Perio	-0.468606	0.160744	0.00425831	0.012586
Dialister_sp._oral_taxon_119	Type	Perio	-0.210799	0.0409421	1.05453e-06	6.30826e-06
Eikenella_corrodens	Type	Perio	-0.597282	0.0578636	3.35683e-18	7.21176e-17
Filifactor_alocis	Type	Perio	3.31368	0.0899748	1.22566e-66	1.22443e-63
Fretibacterium_fastidiosum	Type	Perio	1.3096	0.125581	1.8987e-18	4.21511e-17
Fretibacterium_sp._oral_taxon_359	Type	Perio	-0.198833	0.0566109	0.000629661	0.00225056
Fretibacterium_sp._oral_taxon_360	Type	Perio	-0.482965	0.170093	0.0053221	0.0153664
Fretibacterium_sp._oral_taxon_362	Type	Perio	-0.076999	0.0314096	0.0156893	0.0398098
Fusobacterium_canifelinum	Type	Perio	-0.199079	0.0431805	1.0217e-05	5.35791e-05
Fusobacterium_multispecies_spp13_2	Type	Perio	-1.3117	0.142619	1.57753e-15	2.60488e-14
Fusobacterium_multispecies_spp15_2	Type	Perio	-0.204217	0.0475205	3.56192e-05	0.000169446
Fusobacterium_multispecies_spp21_2	Type	Perio	-0.38349	0.0625192	1.16541e-08	8.82003e-08
Fusobacterium_multispecies_spp22_2	Type	Perio	0.554107	0.0751884	2.52764e-11	2.71517e-10
Fusobacterium_multispecies_spp28_2	Type	Perio	0.913025	0.101421	4.62881e-15	7.33997e-14
Fusobacterium_multispecies_sppn1_2_nov_97.650.	Type	Perio	0.716612	0.0985134	4.14718e-11	4.24926e-10
Fusobacterium_nucleatum_subsp._animalis	Type	Perio	2.27705	0.140316	8.66725e-32	6.41376e-30
Fusobacterium_nucleatum_subsp._nucleatum	Type	Perio	0.879804	0.082755	6.14894e-19	1.49824e-17
Fusobacterium_nucleatum_subsp._polymorphum	Type	Perio	-0.762531	0.116421	1.56976e-09	1.3014e-08
Fusobacterium_nucleatum_subsp._vincentii	Type	Perio	2.25584	0.114707	4.17256e-39	4.38778e-37
Fusobacterium_periodonticum	Type	Perio	-1.64657	0.164898	2.21102e-17	4.50778e-16
Fusobacterium_sp._HOT_204	Type	Perio	-1.00154	0.148899	6.55532e-10	5.66993e-09
Fusobacterium_sp._oral_taxon_203	Type	Perio	1.26295	0.083082	1.61844e-29	1.04311e-27
Fusobacterium_sp._oral_taxon_370	Type	Perio	0.712925	0.0908465	2.09253e-12	2.50352e-11
Gemella_haemolysans	Type	Perio	-0.294045	0.0257878	9.01849e-21	2.95393e-19
Gemella_sanguinis	Type	Perio	-0.471563	0.0539567	1.83187e-14	2.7314e-13
Granulicatella_adiacens	Type	Perio	-1.30658	0.100977	2.11163e-24	9.58873e-23
Haemophilus_parainfluenzae	Type	Perio	-0.33637	0.0288052	1.98006e-21	6.82095e-20
Johnsonella_ignava	Type	Perio	-1.15861	0.124398	8.22805e-16	1.4051e-14
Lachnoanaerobaculum_umeaense	Type	Perio	-0.314896	0.0493859	3.66845e-09	2.90856e-08
Lachnospiraceae_.G._sp._Oral_Taxon_B18	Type	Perio	0.775485	0.102579	9.55787e-12	1.04927e-10
Lachnospiraceae_.G.2._sp._oral_taxon_088	Type	Perio	2.21514	0.252234	1.49117e-14	2.2571e-13
Lachnospiraceae_.G.3._sp._oral_taxon_100	Type	Perio	-0.881944	0.130011	4.99853e-10	4.36116e-09
Lachnospiraceae_.G.7._sp._oral_taxon_086	Type	Perio	0.182177	0.0839727	0.0320484	0.0731832
Lachnospiraceae_.G.8._sp._oral_taxon_500	Type	Perio	0.287487	0.126877	0.0252936	0.0602342
Leptotrichia_sp._oral_taxon_212	Type	Perio	-0.101049	0.0394301	0.011636	0.0309158
Leptotrichia_sp._oral_taxon_215	Type	Perio	-0.412631	0.0661529	7.1287e-09	5.5206e-08
Leptotrichia_sp._oral_taxon_392	Type	Perio	-0.2182	0.0240792	3.25491e-15	5.20264e-14
Mogibacterium_diversum	Type	Perio	-1.42985	0.272314	6.85684e-07	4.17682e-06
Mogibacterium_timidum	Type	Perio	1.27086	0.0649736	6.74091e-39	6.73417e-37
Mycoplasma_orale	Type	Perio	-1.1687	0.147869	1.58544e-12	1.90826e-11
Oribacterium_asaccharolyticum	Type	Perio	-0.791581	0.116209	4.25983e-10	3.78273e-09
Oribacterium_multispecies_spp12_2	Type	Perio	-0.341057	0.0764549	1.87453e-05	9.24766e-05
Oribacterium_parvum	Type	Perio	-0.476245	0.0675957	1.32025e-10	1.26213e-09
Oribacterium_sp._oral_taxon_078	Type	Perio	0.506484	0.091537	1.91411e-07	1.2748e-06
Oribacterium_sp._oral_taxon_102	Type	Perio	1.37409	0.161413	6.30714e-14	8.87442e-13
Oribacterium_sp._oral_taxon_102_nov_96.466.	Type	Perio	2.70421	0.28534	3.47191e-16	6.24945e-15
Parvimonas_sp._oral_taxon_393	Type	Perio	-0.344355	0.104978	0.0013621	0.00455095
Pedobacter_sp._oral_taxon_933_nov_79.637.	Type	Perio	1.56316	0.212834	2.90289e-11	3.10159e-10
Peptoniphilaceae_.G.2._sp._oral_taxon_790	Type	Perio	2.57239	0.288557	7.30895e-15	1.14088e-13
Peptostreptococcaceae_.XI..G.1._.Eubacterium._infirmum	Type	Perio	2.50671	0.14664	9.4219e-34	7.52998e-32
Peptostreptococcaceae_.XI..G.1._sp._oral_taxon_383	Type	Perio	0.885073	0.0956018	1.13867e-15	1.89588e-14
Peptostreptococcaceae_.XI..G.2._sp._oral_taxon_091	Type	Perio	1.93428	0.069485	1.03018e-53	2.57287e-51
Peptostreptococcaceae_.XI..G.4._sp._oral_taxon_369	Type	Perio	-0.187061	0.061575	0.00293148	0.00903009
Peptostreptococcaceae_.XI..G.5._sp._oral_taxon_493_nov_96.074.	Type	Perio	-0.420898	0.0757962	1.74604e-07	1.17067e-06
Peptostreptococcaceae_.XI..G.6._.Eubacterium._nodatum	Type	Perio	1.06621	0.0857806	3.35143e-23	1.45569e-21
Peptostreptococcaceae_.XI..G.7._.Eubacterium._yurii_subsp._yurii_._margaretiae	Type	Perio	-1.77585	0.106051	5.50734e-33	4.23218e-31
Peptostreptococcaceae_.XI..G.7._sp._oral_taxon_081	Type	Perio	0.639713	0.214741	0.00351214	0.0105841
Peptostreptococcaceae_.XI..G.9._.Eubacterium._brachy	Type	Perio	-0.50419	0.159392	0.00198465	0.00637513
Peptostreptococcus_stomatis	Type	Perio	2.08398	0.143834	5.6674e-28	3.53858e-26
Porphyromonas_catoniae	Type	Perio	-1.39808	0.215003	2.00085e-09	1.6384e-08
Porphyromonas_endodontalis	Type	Perio	-0.482052	0.130611	0.000339662	0.00127565
Porphyromonas_endodontalis_nov_97.972.	Type	Perio	-0.424163	0.0552619	5.21541e-12	5.92067e-11
Porphyromonas_gingivalis	Type	Perio	5.64906	0.193812	9.21878e-56	3.06985e-53
Porphyromonas_multispecies_spp18_2	Type	Perio	-1.0718	0.116689	1.69846e-15	2.78158e-14
Porphyromonas_sp._oral_taxon_275	Type	Perio	-1.81699	0.18504	5.78286e-17	1.13276e-15
Porphyromonas_sp._oral_taxon_277	Type	Perio	-0.553959	0.225855	0.0156391	0.0397544
Porphyromonas_sp._oral_taxon_278	Type	Perio	-3.91796	0.210393	6.71484e-37	6.0983e-35
Porphyromonas_sp._oral_taxon_279	Type	Perio	-2.44197	0.22822	4.44061e-19	1.13748e-17
Porphyromonas_sp._oral_taxon_284	Type	Perio	-0.366514	0.0716804	1.2325e-06	7.28561e-06
Porphyromonas_sp._oral_taxon_284_nov_97.561.	Type	Perio	-1.67701	0.234378	7.61232e-11	7.52941e-10
Prevotella_aurantiaca	Type	Perio	-0.368907	0.0524907	1.42756e-10	1.35178e-09
Prevotella_baroniae	Type	Perio	3.38302	0.0985192	3.04411e-63	1.52053e-60
Prevotella_buccae	Type	Perio	0.147206	0.0610301	0.0174027	0.0435722
Prevotella_denticola	Type	Perio	2.48936	0.251575	3.52246e-17	7.03787e-16
Prevotella_intermedia	Type	Perio	4.11314	0.295042	1.05804e-26	5.7134e-25
Prevotella_intermedia_nov_96.976.	Type	Perio	1.6143	0.184132	1.61619e-14	2.42793e-13
Prevotella_intermedia_nov_97.374.	Type	Perio	0.443331	0.132675	0.00111629	0.00379956
Prevotella_loescheii	Type	Perio	-1.66829	0.176642	4.2479e-16	7.51089e-15
Prevotella_maculosa	Type	Perio	-1.45131	0.0845799	6.56815e-34	5.46799e-32
Prevotella_marshii	Type	Perio	0.862024	0.253654	0.000924848	0.00321365
Prevotella_melaninogenica	Type	Perio	-0.455132	0.109421	6.06726e-05	0.000275509
Prevotella_micans	Type	Perio	-0.481289	0.11992	0.000105309	0.00044959
Prevotella_multispecies_spp26_2	Type	Perio	-1.1266	0.106259	7.24124e-19	1.74313e-17
Prevotella_nanceiensis	Type	Perio	-0.428535	0.0407221	1.09401e-18	2.54166e-17
Prevotella_nigrescens	Type	Perio	-0.629789	0.0721371	2.25747e-14	3.31649e-13
Prevotella_oralis	Type	Perio	0.82578	0.100467	3.04339e-13	4.00046e-12
Prevotella_oulorum	Type	Perio	-2.74164	0.129729	7.52861e-42	1.00281e-39
Prevotella_pallens	Type	Perio	-0.650898	0.158322	7.33438e-05	0.000325646
Prevotella_pleuritidis	Type	Perio	-0.333616	0.0714842	8.1121e-06	4.35698e-05
Prevotella_saccharolytica	Type	Perio	-1.79531	0.0889112	4.36659e-40	5.45279e-38
Prevotella_sp._oral_taxon_304	Type	Perio	2.50963	0.126693	2.55508e-39	2.83614e-37
Prevotella_sp._oral_taxon_313	Type	Perio	-0.135054	0.057213	0.0198855	0.0486902
Prevotella_sp._oral_taxon_314	Type	Perio	-1.94965	0.311763	6.63933e-09	5.16163e-08
Prevotella_sp._oral_taxon_315	Type	Perio	-0.727526	0.136297	4.60465e-07	2.92066e-06
Prevotella_sp._oral_taxon_317	Type	Perio	-0.37674	0.146112	0.0111546	0.0298352
Prevotella_sp._oral_taxon_317_nov_97.764.	Type	Perio	1.36304	0.157198	2.71118e-14	3.92531e-13
Prevotella_sp._oral_taxon_376	Type	Perio	0.435438	0.068086	3.32277e-09	2.65556e-08
Prevotella_sp._oral_taxon_443	Type	Perio	0.112086	0.0516793	0.0320899	0.0731913
Prevotella_sp._oral_taxon_472	Type	Perio	-3.33018	0.167141	1.41273e-39	1.66037e-37
Prevotella_sp._oral_taxon_475	Type	Perio	-1.0514	0.129691	5.45995e-13	6.861e-12
Prevotella_sp._oral_taxon_526	Type	Perio	3.81723	0.111002	2.11054e-63	1.40562e-60
Pseudoramibacter_alactolyticus	Type	Perio	1.22207	0.150051	4.4889e-13	5.71263e-12
Pyramidobacter_piscolens	Type	Perio	1.92845	0.157742	1.05889e-22	4.0686e-21
Selenomonas_artemidis	Type	Perio	-1.1549	0.138784	1.76164e-13	2.39439e-12
Selenomonas_dianae	Type	Perio	0.405663	0.0824521	2.8358e-06	1.60508e-05
Selenomonas_flueggei	Type	Perio	-1.29106	0.121033	5.15726e-19	1.28802e-17
Selenomonas_infelix	Type	Perio	-2.31216	0.149233	3.26354e-30	2.24847e-28
Selenomonas_noxia	Type	Perio	-1.44063	0.126667	1.10684e-20	3.5669e-19
Selenomonas_sp._oral_taxon_126	Type	Perio	-0.738059	0.06622	4.12163e-20	1.17643e-18
Selenomonas_sp._oral_taxon_137	Type	Perio	-1.9331	0.140589	2.88153e-26	1.51508e-24
Selenomonas_sp._oral_taxon_137_nov_94.695.	Type	Perio	-0.461929	0.0535653	3.4377e-14	4.90608e-13
Selenomonas_sp._oral_taxon_137_nov_97.250.	Type	Perio	-1.21515	0.108133	2.27884e-20	6.89868e-19
Selenomonas_sp._oral_taxon_138	Type	Perio	-1.79924	0.117835	9.77096e-30	6.50746e-28
Selenomonas_sp._oral_taxon_149	Type	Perio	-0.245639	0.0428253	7.62371e-08	5.30737e-07
Selenomonas_sp._oral_taxon_149_nov_97.835.	Type	Perio	-0.764476	0.109353	1.75154e-10	1.62017e-09
Selenomonas_sp._oral_taxon_481	Type	Perio	-0.78752	0.144052	2.60099e-07	1.70386e-06
Selenomonas_sp._oral_taxon_892	Type	Perio	-0.953497	0.125176	7.15917e-12	7.99108e-11
Selenomonas_sp._oral_taxon_919	Type	Perio	-0.681774	0.0907377	1.22138e-11	1.33351e-10
Selenomonas_sp._oral_taxon_920	Type	Perio	-1.43289	0.134259	5.02601e-19	1.27114e-17
Selenomonas_sputigena	Type	Perio	-0.803656	0.149104	3.66014e-07	2.35902e-06
Slackia_exigua	Type	Perio	0.217461	0.0992899	0.0304727	0.0703866
Solobacterium_moorei	Type	Perio	1.97597	0.159401	4.21163e-23	1.79026e-21
Stomatobaculum_longum	Type	Perio	0.268843	0.0526959	1.32753e-06	7.8242e-06
Stomatobaculum_sp._oral_taxon_373	Type	Perio	0.25445	0.0495353	1.11723e-06	6.66333e-06
Streptococcus_anginosus	Type	Perio	1.64774	0.133299	4.8984e-23	1.99735e-21
Streptococcus_australis	Type	Perio	-1.19242	0.0978149	1.38959e-22	5.23848e-21
Streptococcus_constellatus	Type	Perio	0.907459	0.0819452	5.58468e-20	1.54975e-18
Streptococcus_cristatus	Type	Perio	-0.550663	0.12564	2.55659e-05	0.000123682
Streptococcus_dentisani	Type	Perio	-2.8767	0.093911	7.78123e-58	3.10938e-55
Streptococcus_infantis	Type	Perio	-1.09855	0.0886557	4.30092e-23	1.79026e-21
Streptococcus_intermedius	Type	Perio	-0.302295	0.0541109	1.50065e-07	1.02331e-06
Streptococcus_multispecies_spp5_2	Type	Perio	-0.820166	0.0610305	1.38237e-25	6.73654e-24
Streptococcus_oralis	Type	Perio	-1.03592	0.119913	3.19024e-14	4.58568e-13
Streptococcus_sanguinis	Type	Perio	-1.8943	0.134318	4.41041e-27	2.59177e-25
Streptococcus_sp._oral_taxon_057	Type	Perio	-0.628094	0.052658	5.13996e-22	1.86721e-20
Streptococcus_sp._oral_taxon_058	Type	Perio	-3.35144	0.150117	3.37562e-44	6.13135e-42
Streptococcus_sp._oral_taxon_061	Type	Perio	-1.11276	0.0996481	3.32168e-20	9.61842e-19
Streptococcus_sp._oral_taxon_064	Type	Perio	-3.13431	0.118472	1.73694e-51	3.85602e-49
Streptococcus_sp._oral_taxon_070	Type	Perio	0.376929	0.0701129	3.88111e-07	2.48541e-06
Streptococcus_sp._oral_taxon_423	Type	Perio	-1.73741	0.133898	1.83628e-24	8.53227e-23
Streptococcus_sp._oral_taxon_431	Type	Perio	-0.38093	0.0850196	1.73051e-05	8.62235e-05
Streptococcus_sp._Oral_Taxon_B66	Type	Perio	-0.503838	0.0381287	5.19515e-25	2.47141e-23
Streptococcus_sp._Oral_Taxon_C04	Type	Perio	-0.67617	0.0604311	2.9048e-20	8.53499e-19
Streptococcus_tigurinus	Type	Perio	1.28138	0.185085	2.45667e-10	2.23111e-09
Tannerella_forsythia	Type	Perio	0.426859	0.0602677	1.10926e-10	1.07587e-09
TM7_.G.5._sp._oral_taxon_356	Type	Perio	-0.219367	0.0223475	5.54967e-17	1.09785e-15
Treponema_denticola	Type	Perio	2.85385	0.129561	1.18218e-43	1.81692e-41
Treponema_denticola_nov_80.120.	Type	Perio	0.705383	0.120607	4.51264e-08	3.25496e-07
Treponema_maltophilum	Type	Perio	-0.360074	0.0543444	1.06801e-09	9.04189e-09
Treponema_socranskii	Type	Perio	-0.543206	0.077595	1.68421e-10	1.56514e-09
Treponema_sp._oral_taxon_231	Type	Perio	-0.655231	0.0620867	1.11515e-18	2.561e-17
Veillonella_atypica	Type	Perio	-0.496376	0.0715149	2.24155e-10	2.04503e-09
Veillonella_parvula_group	Type	Perio	-0.680742	0.0972264	1.6533e-10	1.5436e-09
Veillonellaceae_.G.1._sp._oral_taxon_132	Type	Perio	0.444366	0.0656293	5.2385e-10	4.55067e-09
Veillonellaceae_.G.1._sp._oral_taxon_155	Type	Perio	0.127053	0.0471975	0.00813165	0.0225653
